# Supplementary material for: A cross-sectional study of physicians on fluoride-related beliefs and practices, and experiences with fluoride-hesitant caregivers
Source: PLoS One. 2024 Jul 19;19(7):e0307085. doi: 10.1371/journal.pone.0307085 (PMC11259263; doi:10.1371/journal.pone.0307085)
Supplement: S1 Data — (CSV) [file pone.0307085.s001.csv]

Are you a family medicine physician or pediatrician?	Does your practice treat child patients (younger than age 18 years)?	In general, how effective do you believe fluoride&nbsp;is in preventing cavities?	How effective do you believe prescription fluoride supplements are in preventing cavities?	How effective do you believe topical fluoride (e.g. varnish) is in preventing cavities?	How effective do you believe over-the-counter fluoride toothpastes are in preventing cavities?	How effective do you believe fluoridated water is in preventing cavities?	Do you currently prescribe fluoride supplements (like tablets, drops) to your patients?	At what age do you start prescribing fluoride supplements?	What are the reasons you do not currently prescribe fluoride supplements? (Choose all that apply) (choice=My patients are at low risk for cavities)	What are the reasons you do not currently prescribe fluoride supplements? (Choose all that apply) (choice=My patients live in an area with fluoridated water)	What are the reasons you do not currently prescribe fluoride supplements? (Choose all that apply) (choice=There is no longer a need for fluoride supplements)	What are the reasons you do not currently prescribe fluoride supplements? (Choose all that apply) (choice=There are too many barriers for my patients to fill a fluoride prescription)	What are the reasons you do not currently prescribe fluoride supplements? (Choose all that apply) (choice=Many of my patients are hesitant about prescription fluoride supplements)	What are the reasons you do not currently prescribe fluoride supplements? (Choose all that apply) (choice=Other)	You chose 'other' to reasons for not currently prescribing fluoride supplements. Please specify.&nbsp;	Do you currently offer topical fluoride (e.g. varnish) application to your patients?	At what age do you start applying topical fluoride?	What are the reasons you do not currently offer topical fluoride application? (Choose all that apply) (choice=My patients are at low risk for cavities)	What are the reasons you do not currently offer topical fluoride application? (Choose all that apply) (choice=My patients live in an area with fluoridated water)	What are the reasons you do not currently offer topical fluoride application? (Choose all that apply) (choice=There is no longer a need for topical fluoride)	What are the reasons you do not currently offer topical fluoride application? (Choose all that apply) (choice=Many of my patients are hesitant about topical fluoride)	What are the reasons you do not currently offer topical fluoride application? (Choose all that apply) (choice=Other)	You chose 'other' to reasons for not currently offering topical fluoride application. Please specify.	Do you currently recommend the use of over-the-counter fluoride toothpaste to your patients?	At what age do you start recommending the use of over-the-counter fluoride toothpaste?	What are the reasons you do not recommend the use of over-the-counter fluoride toothpaste? (Choose all that apply) (choice=My patients are at low risk for cavities)	What are the reasons you do not recommend the use of over-the-counter fluoride toothpaste? (Choose all that apply) (choice=My patients live in an area with fluoridated water)	What are the reasons you do not recommend the use of over-the-counter fluoride toothpaste? (Choose all that apply) (choice=There is no longer a need for over-the-counter fluoride toothpaste)	What are the reasons you do not recommend the use of over-the-counter fluoride toothpaste? (Choose all that apply) (choice=Many of my patients are hesitant about over-the-counter fluoride toothpaste)	What are the reasons you do not recommend the use of over-the-counter fluoride toothpaste? (Choose all that apply) (choice=Other)	You chose 'other' to reasons for not recommending the use of over-the-counter fluoride toothpaste. Please specify.&nbsp;	How strongly do you support water fluoridation?	How often do parents or patients ask you for advice about fluoride?	What issues do your patients or parents of patients raise about fluoride?&nbsp;(Choose all that apply) (choice=Conflicting advice from another healthcare provider)	What issues do your patients or parents of patients raise about fluoride?&nbsp;(Choose all that apply) (choice=Side effects)	What issues do your patients or parents of patients raise about fluoride?&nbsp;(Choose all that apply) (choice=Unsure of whether their child needs it)	What issues do your patients or parents of patients raise about fluoride?&nbsp;(Choose all that apply) (choice=Cost)	What issues do your patients or parents of patients raise about fluoride?&nbsp;(Choose all that apply) (choice=Patients never ask for advice about fluoride)	What issues do your patients or parents of patients raise about fluoride?&nbsp;(Choose all that apply) (choice=Other)	You chose 'other' to issues patients or parents of patients raise about fluoride. Please specify.	How problematic is fluoride hesitancy among patients in your practice?	Over time, fluoride hesitancy among patients in your practice has	When you encounter a parent who is hesitant about fluoride, how comfortable are you talking to the parent about changing their mind about fluoride?	What barriers do you face in incorporating oral health activities, like prescribing fluoride, into practice? (Choose all that apply) (choice=Lack of knowledge)	What barriers do you face in incorporating oral health activities, like prescribing fluoride, into practice? (Choose all that apply) (choice=Need to address other more important issues during visits)	What barriers do you face in incorporating oral health activities, like prescribing fluoride, into practice? (Choose all that apply) (choice=Lack of time)	What barriers do you face in incorporating oral health activities, like prescribing fluoride, into practice? (Choose all that apply) (choice=Lack of parent or patient interest)	What barriers do you face in incorporating oral health activities, like prescribing fluoride, into practice? (Choose all that apply) (choice=Belief that oral health activities should be performed by dentists)	What barriers do you face in incorporating oral health activities, like prescribing fluoride, into practice? (Choose all that apply) (choice=Lack of dentists in the area for referral)
	Yes	Very effective	Not effective	Very effective	Very effective	Very effective	No		Unchecked	Unchecked	Unchecked	Unchecked	Unchecked	Checked	Don't know if it is effective or how to use it	No		Unchecked	Unchecked	Unchecked	Unchecked	Checked	some clinics in our system offers it and some do not. Concerns re: COVID and it being an airborne procedure Some clinics are connected to a dental office and thus we do not do it on the "medical" side -although we should!!	Yes	Birth to 6 months	Unchecked	Unchecked	Unchecked	Unchecked	Unchecked		Strongly support	Sometimes	Unchecked	Unchecked	Unchecked	Unchecked	Unchecked	Checked	did not know that they could use it on kids and so I tell them it's ok	A small problem	I don't know	Extremely comfortable	Checked	Checked	Unchecked	Unchecked	Unchecked	Unchecked
									Unchecked	Unchecked	Unchecked	Unchecked	Unchecked	Unchecked				Unchecked	Unchecked	Unchecked	Unchecked	Unchecked				Unchecked	Unchecked	Unchecked	Unchecked	Unchecked				Unchecked	Unchecked	Unchecked	Unchecked	Unchecked	Unchecked					Unchecked	Unchecked	Unchecked	Unchecked	Unchecked	Unchecked
	Yes	Effective	Somewhat effective	Very effective	Effective	Effective	No		Unchecked	Unchecked	Unchecked	Unchecked	Unchecked	Checked	I like to refer to dentistry for dental issues for the child.	No		Unchecked	Unchecked	Unchecked	Unchecked	Checked	Why? There are pediatric dentists across the hall. I encourage visits.	Yes	3 years to 6 years	Unchecked	Unchecked	Unchecked	Unchecked	Unchecked		Strongly support	Sometimes	Unchecked	Unchecked	Unchecked	Unchecked	Unchecked	Checked	whatever nonsense they read on YouTube or Facebook	Not a problem at all	I don't know	Somewhat comfortable	Unchecked	Unchecked	Unchecked	Unchecked	Checked	Unchecked
	Yes	Effective			Effective	Effective	No		Unchecked	Checked	Unchecked	Unchecked	Unchecked	Unchecked		No		Unchecked	Unchecked	Unchecked	Unchecked	Unchecked				Unchecked	Unchecked	Unchecked	Unchecked	Unchecked		Strongly support	Never	Unchecked	Unchecked	Unchecked	Unchecked	Unchecked	Unchecked			I don't know		Unchecked	Unchecked	Unchecked	Unchecked	Unchecked	Unchecked
	Yes	Effective	Effective	Somewhat effective	Effective	Very effective	No		Unchecked	Checked	Unchecked	Unchecked	Checked	Unchecked		No		Unchecked	Checked	Unchecked	Checked	Unchecked		No		Unchecked	Checked	Unchecked	Unchecked	Unchecked		Strongly support	Never	Unchecked	Unchecked	Unchecked	Unchecked	Unchecked	Unchecked		A medium-sized problem	I don't know	Somewhat comfortable	Unchecked	Checked	Checked	Unchecked	Checked	Unchecked
	Yes	Very effective	Very effective	Very effective	Effective	Very effective	No		Unchecked	Checked	Unchecked	Unchecked	Unchecked	Checked	my dentist consultant prefers varnish regularly over oral, since we live and practice in a floridated water area	Yes	6 months to 3 years	Unchecked	Unchecked	Unchecked	Unchecked	Unchecked		Yes	6 months to 3 years	Unchecked	Unchecked	Unchecked	Unchecked	Unchecked		Strongly support	Sometimes	Unchecked	Unchecked	Checked	Unchecked	Unchecked	Checked	conflicting advice from friends and internet. not from medical or dental providers	A medium-sized problem	Stayed about the same	Extremely comfortable	Unchecked	Unchecked	Checked	Checked	Unchecked	Unchecked
	Yes	Effective	Not effective	Effective	Effective	Very effective	No		Unchecked	Checked	Checked	Checked	Unchecked	Unchecked		No		Unchecked	Unchecked	Unchecked	Unchecked	Checked	None available in clinic.	Yes	3 years to 6 years	Unchecked	Unchecked	Unchecked	Unchecked	Unchecked		Strongly support	Never	Unchecked	Unchecked	Unchecked	Unchecked	Unchecked	Unchecked		A medium-sized problem	I don't know	Somewhat comfortable	Checked	Checked	Unchecked	Checked	Unchecked	Unchecked
	Yes	Effective	Very effective	Very effective	Somewhat effective	Effective	No		Unchecked	Checked	Unchecked	Checked	Unchecked	Unchecked		No		Unchecked	Unchecked	Unchecked	Unchecked	Checked	we do not have it in clinic	No		Unchecked	Unchecked	Unchecked	Checked	Unchecked		Strongly support	Sometimes	Checked	Unchecked	Checked	Unchecked	Unchecked	Unchecked		A small problem	Stayed about the same	Somewhat comfortable	Unchecked	Checked	Checked	Unchecked	Unchecked	Unchecked
	Yes	Somewhat effective	Not effective	Somewhat effective	Somewhat effective	Not effective	No		Unchecked	Checked	Unchecked	Checked	Checked	Unchecked		No		Unchecked	Unchecked	Unchecked	Unchecked	Checked	dental office in the same building does it	Yes	3 years to 6 years	Unchecked	Unchecked	Unchecked	Unchecked	Unchecked		Somewhat support	Never	Unchecked	Unchecked	Unchecked	Unchecked	Unchecked	Unchecked		Not a problem at all	I don't know	Extremely uncomfortable	Checked	Checked	Checked	Checked	Unchecked	Unchecked
	Yes	Very effective	Effective	Very effective	Very effective	Very effective	No		Unchecked	Checked	Unchecked	Unchecked	Unchecked	Unchecked		Yes	6 months to 3 years	Unchecked	Unchecked	Unchecked	Unchecked	Unchecked		Yes	6 months to 3 years	Unchecked	Unchecked	Unchecked	Unchecked	Unchecked		Strongly support	Often	Checked	Unchecked	Checked	Unchecked	Unchecked	Unchecked		A small problem	Stayed about the same	Somewhat comfortable	Unchecked	Checked	Checked	Unchecked	Unchecked	Unchecked
									Unchecked	Unchecked	Unchecked	Unchecked	Unchecked	Unchecked				Unchecked	Unchecked	Unchecked	Unchecked	Unchecked				Unchecked	Unchecked	Unchecked	Unchecked	Unchecked				Unchecked	Unchecked	Unchecked	Unchecked	Unchecked	Unchecked					Unchecked	Unchecked	Unchecked	Unchecked	Unchecked	Unchecked
									Unchecked	Unchecked	Unchecked	Unchecked	Unchecked	Unchecked				Unchecked	Unchecked	Unchecked	Unchecked	Unchecked				Unchecked	Unchecked	Unchecked	Unchecked	Unchecked				Unchecked	Unchecked	Unchecked	Unchecked	Unchecked	Unchecked					Unchecked	Unchecked	Unchecked	Unchecked	Unchecked	Unchecked
	Yes	Very effective	Effective	Very effective	Effective	Very effective	Yes	6 months to 3 years	Unchecked	Unchecked	Unchecked	Unchecked	Unchecked	Unchecked		Yes	6 months to 3 years	Unchecked	Unchecked	Unchecked	Unchecked	Unchecked		Yes	6 months to 3 years	Unchecked	Unchecked	Unchecked	Unchecked	Unchecked		Strongly support	Sometimes	Unchecked	Checked	Checked	Unchecked	Unchecked	Unchecked		A medium-sized problem	Gotten worse (more parents are refusing)	Somewhat comfortable	Unchecked	Unchecked	Unchecked	Unchecked	Unchecked	Unchecked
	Yes	Effective	Somewhat effective	Effective	Effective	Very effective	No		Unchecked	Unchecked	Unchecked	Checked	Unchecked	Unchecked		Yes	Birth to 6 months	Unchecked	Unchecked	Unchecked	Unchecked	Unchecked		Yes	Birth to 6 months	Unchecked	Unchecked	Unchecked	Unchecked	Unchecked		Strongly support	Sometimes	Unchecked	Unchecked	Checked	Unchecked	Unchecked	Unchecked					Unchecked	Unchecked	Unchecked	Unchecked	Unchecked	Unchecked
	Yes	Somewhat effective	Somewhat effective	Somewhat effective	Very effective	Very effective	No		Unchecked	Checked	Unchecked	Unchecked	Unchecked	Unchecked		Yes	6 months to 3 years	Unchecked	Unchecked	Unchecked	Unchecked	Unchecked		Yes	6 months to 3 years	Unchecked	Unchecked	Unchecked	Unchecked	Unchecked		Strongly support	Sometimes	Unchecked	Unchecked	Checked	Unchecked	Unchecked	Unchecked		A small problem	Gotten worse (more parents are refusing)	Somewhat comfortable	Unchecked	Checked	Checked	Checked	Unchecked	Unchecked
	Yes								Unchecked	Unchecked	Unchecked	Unchecked	Unchecked	Unchecked				Unchecked	Unchecked	Unchecked	Unchecked	Unchecked				Unchecked	Unchecked	Unchecked	Unchecked	Unchecked				Unchecked	Unchecked	Unchecked	Unchecked	Unchecked	Unchecked					Unchecked	Unchecked	Unchecked	Unchecked	Unchecked	Unchecked
	Yes	Very effective	Very effective	Very effective	Very effective	Very effective	Yes	6 months to 3 years	Unchecked	Unchecked	Unchecked	Unchecked	Unchecked	Unchecked		Yes	6 months to 3 years	Unchecked	Unchecked	Unchecked	Unchecked	Unchecked		Yes	6 months to 3 years	Unchecked	Unchecked	Unchecked	Unchecked	Unchecked		Strongly support	Sometimes	Unchecked	Unchecked	Checked	Unchecked	Unchecked	Unchecked		A small problem	Stayed about the same	Extremely comfortable	Unchecked	Unchecked	Checked	Checked	Unchecked	Unchecked
	Yes	Very effective	Effective	Very effective	Effective	Very effective	No		Unchecked	Checked	Unchecked	Unchecked	Unchecked	Unchecked		Yes	6 months to 3 years	Unchecked	Unchecked	Unchecked	Unchecked	Unchecked		Yes	3 years to 6 years	Unchecked	Unchecked	Unchecked	Unchecked	Unchecked		Strongly support	Never	Unchecked	Unchecked	Unchecked	Unchecked	Unchecked	Unchecked		A small problem	I don't know	Somewhat uncomfortable	Unchecked	Checked	Checked	Unchecked	Unchecked	Unchecked
	Yes	Very effective	Somewhat effective	Very effective	Very effective	Very effective	No		Unchecked	Checked	Unchecked	Unchecked	Unchecked	Unchecked		Yes	6 months to 3 years	Unchecked	Unchecked	Unchecked	Unchecked	Unchecked		Yes	6 months to 3 years	Unchecked	Unchecked	Unchecked	Unchecked	Unchecked		Strongly support	Never	Unchecked	Unchecked	Unchecked	Unchecked	Unchecked	Unchecked		Not a problem at all	I don't know	Somewhat comfortable	Unchecked	Checked	Checked	Unchecked	Unchecked	Unchecked
	Yes	Very effective	Somewhat effective	Very effective	Effective	Effective	No		Unchecked	Checked	Unchecked	Unchecked	Unchecked	Unchecked		Yes	Birth to 6 months	Unchecked	Unchecked	Unchecked	Unchecked	Unchecked		Yes	3 years to 6 years	Unchecked	Unchecked	Unchecked	Unchecked	Unchecked		Strongly support	Never	Unchecked	Unchecked	Unchecked	Unchecked	Unchecked	Unchecked			I don't know	Somewhat comfortable	Checked	Unchecked	Unchecked	Unchecked	Unchecked	Unchecked
	Yes	Effective	Somewhat effective	Effective	Somewhat effective	Effective	No		Unchecked	Checked	Unchecked	Unchecked	Unchecked	Unchecked		Yes	6 months to 3 years	Unchecked	Unchecked	Unchecked	Unchecked	Unchecked		Yes	6 months to 3 years	Unchecked	Unchecked	Unchecked	Unchecked	Unchecked		Strongly support	Never	Unchecked	Unchecked	Unchecked	Unchecked	Unchecked	Unchecked		A small problem	I don't know	Somewhat comfortable	Unchecked	Checked	Checked	Checked	Unchecked	Unchecked
	Yes	Very effective	Very effective	Very effective	Very effective	Very effective	No		Unchecked	Checked	Unchecked	Unchecked	Unchecked	Unchecked		Yes	Birth to 6 months	Unchecked	Unchecked	Unchecked	Unchecked	Unchecked		Yes	6 months to 3 years	Unchecked	Unchecked	Unchecked	Unchecked	Unchecked		Strongly support	Sometimes	Unchecked	Unchecked	Unchecked	Unchecked	Checked	Unchecked		A small problem	Gotten better (fewer parents are refusing)	Extremely comfortable	Unchecked	Unchecked	Unchecked	Unchecked	Unchecked	Unchecked
	Yes	Very effective	Not effective	Very effective	Somewhat effective	Very effective	No		Unchecked	Unchecked	Checked	Unchecked	Unchecked	Unchecked		Yes	6 months to 3 years	Unchecked	Unchecked	Unchecked	Unchecked	Unchecked		No		Unchecked	Unchecked	Checked	Unchecked	Unchecked		Strongly support	Never	Unchecked	Unchecked	Unchecked	Unchecked	Unchecked	Unchecked		A small problem	I don't know	Somewhat comfortable	Checked	Unchecked	Checked	Unchecked	Unchecked	Unchecked
	Yes	Very effective	Effective	Effective	Somewhat effective	Very effective	No		Unchecked	Checked	Unchecked	Unchecked	Unchecked	Unchecked		Yes	6 months to 3 years	Unchecked	Unchecked	Unchecked	Unchecked	Unchecked		Yes	6 months to 3 years	Unchecked	Unchecked	Unchecked	Unchecked	Unchecked		Strongly support	Never	Unchecked	Unchecked	Unchecked	Unchecked	Unchecked	Unchecked		A small problem	I don't know	Somewhat uncomfortable	Checked	Checked	Checked	Unchecked	Checked	Unchecked
	Yes	Very effective	Not effective	Effective	Effective	Very effective	No		Unchecked	Checked	Unchecked	Checked	Unchecked	Unchecked		Yes	6 months to 3 years	Unchecked	Unchecked	Unchecked	Unchecked	Unchecked		Yes	3 years to 6 years	Unchecked	Unchecked	Unchecked	Unchecked	Unchecked		Strongly support	Never	Unchecked	Unchecked	Unchecked	Unchecked	Unchecked	Unchecked		Not a problem at all	Gotten better (fewer parents are refusing)	Somewhat comfortable	Checked	Checked	Checked	Unchecked	Unchecked	Unchecked
	Yes	Very effective	Very effective	Very effective	Very effective	Very effective	No		Unchecked	Checked	Unchecked	Unchecked	Unchecked	Unchecked		Yes	6 months to 3 years	Unchecked	Unchecked	Unchecked	Unchecked	Unchecked		No		Unchecked	Unchecked	Unchecked	Unchecked	Checked	It is not something discussed.	Strongly support	Never	Unchecked	Unchecked	Unchecked	Unchecked	Unchecked	Unchecked		Not a problem at all	Stayed about the same	Extremely comfortable	Unchecked	Unchecked	Checked	Unchecked	Unchecked	Unchecked
	Yes	Very effective	Not effective	Very effective	Very effective	Very effective	No		Unchecked	Unchecked	Unchecked	Unchecked	Unchecked	Checked	Just not familiar with doing so, clinic also applies topical fluoride to ped patients during visits	Yes	6 months to 3 years	Unchecked	Unchecked	Unchecked	Unchecked	Unchecked		Yes	6 months to 3 years	Unchecked	Unchecked	Unchecked	Unchecked	Unchecked		Somewhat support	Never	Unchecked	Unchecked	Unchecked	Unchecked	Unchecked	Unchecked		Not a problem at all	I don't know	Somewhat comfortable	Checked	Checked	Checked	Checked	Unchecked	Unchecked
	Yes	Very effective	Effective	Very effective	Very effective	Very effective	No		Unchecked	Checked	Unchecked	Unchecked	Unchecked	Unchecked		Yes	6 months to 3 years	Unchecked	Unchecked	Unchecked	Unchecked	Unchecked		Yes	6 months to 3 years	Unchecked	Unchecked	Unchecked	Unchecked	Unchecked		Strongly support	Never	Unchecked	Unchecked	Unchecked	Unchecked	Unchecked	Unchecked		A small problem	I don't know	Somewhat comfortable	Checked	Checked	Checked	Unchecked	Unchecked	Unchecked
	Yes	Effective	Somewhat effective	Effective	Very effective	Effective	No		Unchecked	Unchecked	Unchecked	Unchecked	Unchecked	Checked	There is adequate fluoride in the the foods that we eat and drink along with toothpaste that there very little need to supplement further.	Yes	6 months to 3 years	Unchecked	Unchecked	Unchecked	Unchecked	Unchecked		Yes	6 months to 3 years	Unchecked	Unchecked	Unchecked	Unchecked	Unchecked		Somewhat support	Sometimes	Unchecked	Unchecked	Checked	Unchecked	Unchecked	Unchecked		A small problem	Stayed about the same	Somewhat uncomfortable	Checked	Checked	Unchecked	Unchecked	Unchecked	Unchecked
	Yes	Somewhat effective	Not effective	Somewhat effective		Somewhat effective	No		Unchecked	Checked	Unchecked	Unchecked	Unchecked	Unchecked		Yes	6 months to 3 years	Unchecked	Unchecked	Unchecked	Unchecked	Unchecked		Yes	6 months to 3 years	Unchecked	Unchecked	Unchecked	Unchecked	Unchecked		Somewhat support	Never	Unchecked	Unchecked	Unchecked	Unchecked	Unchecked	Unchecked		Not a problem at all	I don't know	Somewhat uncomfortable	Checked	Unchecked	Unchecked	Unchecked	Unchecked	Unchecked
	Yes	Effective	Effective	Effective	Somewhat effective	Somewhat effective	No		Unchecked	Checked	Checked	Unchecked	Unchecked	Unchecked		Yes	6 years and older	Unchecked	Unchecked	Unchecked	Unchecked	Unchecked		Yes	6 years and older	Unchecked	Unchecked	Unchecked	Unchecked	Unchecked		Somewhat support	Sometimes	Checked	Checked	Checked	Unchecked	Unchecked	Unchecked		Not a problem at all	I don't know	Somewhat comfortable	Unchecked	Checked	Checked	Unchecked	Checked	Unchecked
	Yes	Effective	Not effective	Effective	Effective	Effective	No		Unchecked	Checked	Unchecked	Unchecked	Unchecked	Unchecked		Yes	6 months to 3 years	Unchecked	Unchecked	Unchecked	Unchecked	Unchecked		Yes	6 months to 3 years	Unchecked	Unchecked	Unchecked	Unchecked	Unchecked		Strongly support	Never	Unchecked	Unchecked	Unchecked	Unchecked	Unchecked	Unchecked		Not a problem at all	I don't know	Somewhat uncomfortable	Checked	Unchecked	Unchecked	Unchecked	Unchecked	Unchecked
	Yes	Very effective	Somewhat effective	Very effective	Effective	Very effective	No		Unchecked	Checked	Unchecked	Unchecked	Unchecked	Unchecked		Yes	Birth to 6 months	Unchecked	Unchecked	Unchecked	Unchecked	Unchecked		Yes	Birth to 6 months	Unchecked	Unchecked	Unchecked	Unchecked	Unchecked		Strongly support	Never	Unchecked	Unchecked	Unchecked	Unchecked	Unchecked	Unchecked		Not a problem at all	I don't know	Somewhat comfortable	Checked	Checked	Checked	Unchecked	Unchecked	Unchecked
	Yes								Unchecked	Unchecked	Unchecked	Unchecked	Unchecked	Unchecked				Unchecked	Unchecked	Unchecked	Unchecked	Unchecked				Unchecked	Unchecked	Unchecked	Unchecked	Unchecked				Unchecked	Unchecked	Unchecked	Unchecked	Unchecked	Unchecked					Unchecked	Unchecked	Unchecked	Unchecked	Unchecked	Unchecked
	Yes								Unchecked	Unchecked	Unchecked	Unchecked	Unchecked	Unchecked				Unchecked	Unchecked	Unchecked	Unchecked	Unchecked				Unchecked	Unchecked	Unchecked	Unchecked	Unchecked				Unchecked	Unchecked	Unchecked	Unchecked	Unchecked	Unchecked					Unchecked	Unchecked	Unchecked	Unchecked	Unchecked	Unchecked
	Yes	Very effective	Effective	Effective	Effective	Effective	No		Unchecked	Unchecked	Unchecked	Unchecked	Unchecked	Checked	use topical in office	Yes	6 months to 3 years	Unchecked	Unchecked	Unchecked	Unchecked	Unchecked		Yes	3 years to 6 years	Unchecked	Unchecked	Unchecked	Unchecked	Unchecked		Strongly support	Never	Unchecked	Unchecked	Unchecked	Unchecked	Unchecked	Unchecked		A small problem	I don't know	Somewhat comfortable	Checked	Unchecked	Unchecked	Unchecked	Unchecked	Unchecked
	Yes	Effective	Not effective	Very effective	Effective	Effective	No		Unchecked	Checked	Unchecked	Unchecked	Unchecked	Unchecked		Yes	6 months to 3 years	Unchecked	Unchecked	Unchecked	Unchecked	Unchecked		No		Unchecked	Unchecked	Unchecked	Unchecked	Checked	I encourage routine dental visits and expect that they will get this information from them	Strongly support	Never	Unchecked	Unchecked	Unchecked	Unchecked	Unchecked	Unchecked		A small problem	I don't know	Somewhat comfortable	Checked	Checked	Checked	Checked	Unchecked	Unchecked
	Yes	Effective	Effective	Effective	Somewhat effective	Effective	No		Unchecked	Checked	Unchecked	Unchecked	Unchecked	Unchecked		Yes	6 months to 3 years	Unchecked	Unchecked	Unchecked	Unchecked	Unchecked		Yes	Birth to 6 months	Unchecked	Unchecked	Unchecked	Unchecked	Unchecked		Strongly support	Never	Unchecked	Unchecked	Unchecked	Unchecked	Unchecked	Unchecked		Not a problem at all	Stayed about the same	Somewhat uncomfortable	Checked	Unchecked	Checked	Unchecked	Checked	Unchecked
	Yes	Very effective	Very effective	Effective	Effective	Very effective	No		Unchecked	Checked	Unchecked	Unchecked	Unchecked	Unchecked		Yes	6 months to 3 years	Unchecked	Unchecked	Unchecked	Unchecked	Unchecked		Yes	6 months to 3 years	Unchecked	Unchecked	Unchecked	Unchecked	Unchecked		Strongly support	Sometimes	Unchecked	Checked	Unchecked	Unchecked	Unchecked	Unchecked		A small problem	Gotten better (fewer parents are refusing)	Extremely comfortable	Unchecked	Unchecked	Unchecked	Checked	Unchecked	Unchecked
									Unchecked	Unchecked	Unchecked	Unchecked	Unchecked	Unchecked				Unchecked	Unchecked	Unchecked	Unchecked	Unchecked				Unchecked	Unchecked	Unchecked	Unchecked	Unchecked				Unchecked	Unchecked	Unchecked	Unchecked	Unchecked	Unchecked					Unchecked	Unchecked	Unchecked	Unchecked	Unchecked	Unchecked
	Yes	Very effective	Somewhat effective	Effective	Effective	Effective	No		Unchecked	Checked	Unchecked	Unchecked	Unchecked	Unchecked		No		Unchecked	Unchecked	Unchecked	Unchecked	Checked	I make sure they have regular dentist appointments, and I know our dentists provide fluoride treatments	No		Unchecked	Checked	Unchecked	Unchecked	Unchecked		Strongly support	Sometimes	Unchecked	Unchecked	Unchecked	Unchecked	Checked	Unchecked		A small problem	I don't know	Extremely comfortable	Checked	Unchecked	Unchecked	Checked	Unchecked	Unchecked
	Yes	Very effective	Very effective	Very effective	Effective	Effective	No		Unchecked	Checked	Checked	Unchecked	Checked	Unchecked		Yes	6 months to 3 years	Unchecked	Unchecked	Unchecked	Unchecked	Unchecked		Yes	6 months to 3 years	Unchecked	Unchecked	Unchecked	Unchecked	Unchecked		Strongly support	Sometimes	Unchecked	Checked	Unchecked	Unchecked	Unchecked	Unchecked		A small problem	Gotten better (fewer parents are refusing)	Somewhat comfortable	Unchecked	Unchecked	Checked	Unchecked	Unchecked	Unchecked
	Yes	Effective	Effective	Effective	Effective	Effective	Yes	Birth to 6 months	Unchecked	Unchecked	Unchecked	Unchecked	Unchecked	Unchecked		Yes	6 months to 3 years	Unchecked	Unchecked	Unchecked	Unchecked	Unchecked		Yes	6 months to 3 years	Unchecked	Unchecked	Unchecked	Unchecked	Unchecked		Strongly support	Never	Unchecked	Unchecked	Unchecked	Unchecked	Unchecked	Unchecked		Not a problem at all	I don't know	Somewhat comfortable	Unchecked	Checked	Unchecked	Unchecked	Unchecked	Unchecked
	Yes	Very effective	Very effective	Very effective	Very effective	Very effective	Yes	6 months to 3 years	Unchecked	Unchecked	Unchecked	Unchecked	Unchecked	Unchecked		Yes	6 months to 3 years	Unchecked	Unchecked	Unchecked	Unchecked	Unchecked		Yes	6 months to 3 years	Unchecked	Unchecked	Unchecked	Unchecked	Unchecked		Strongly support	Sometimes	Checked	Checked	Checked	Unchecked	Unchecked	Unchecked		A medium-sized problem	Stayed about the same	Somewhat comfortable	Unchecked	Unchecked	Unchecked	Checked	Unchecked	Unchecked
	Yes	Very effective	Not effective	Very effective	Effective	Effective	No		Unchecked	Unchecked	Unchecked	Unchecked	Unchecked	Checked	My dentist partners at our CHC educated us and recommended we medical practitioners stop prescribing it.	Yes	6 months to 3 years	Unchecked	Unchecked	Unchecked	Unchecked	Unchecked		Yes	6 months to 3 years	Unchecked	Unchecked	Unchecked	Unchecked	Unchecked		Somewhat oppose	Never	Unchecked	Unchecked	Unchecked	Unchecked	Unchecked	Unchecked		A small problem	Stayed about the same	Somewhat comfortable	Unchecked	Unchecked	Unchecked	Unchecked	Unchecked	Unchecked
	Yes	Very effective	Effective	Very effective	Very effective	Very effective	No		Unchecked	Unchecked	Unchecked	Checked	Unchecked	Unchecked		Yes	6 months to 3 years	Unchecked	Unchecked	Unchecked	Unchecked	Unchecked		Yes	6 months to 3 years	Unchecked	Unchecked	Unchecked	Unchecked	Unchecked		Strongly support	Never	Unchecked	Unchecked	Unchecked	Unchecked	Unchecked	Unchecked		Not a problem at all	Gotten better (fewer parents are refusing)	Extremely comfortable	Unchecked	Checked	Checked	Unchecked	Unchecked	Unchecked
	Yes	Very effective	Not effective	Very effective	Very effective	Very effective	No		Unchecked	Unchecked	Checked	Unchecked	Unchecked	Unchecked		Yes	6 months to 3 years	Unchecked	Unchecked	Unchecked	Unchecked	Unchecked		Yes	6 months to 3 years	Unchecked	Unchecked	Unchecked	Unchecked	Unchecked		Strongly support	Sometimes	Unchecked	Checked	Unchecked	Unchecked	Unchecked	Unchecked		A small problem	Stayed about the same	Somewhat comfortable	Checked	Unchecked	Unchecked	Unchecked	Unchecked	Unchecked
	Yes	Very effective	Effective	Very effective	Effective	Very effective	No		Unchecked	Checked	Unchecked	Unchecked	Unchecked	Unchecked		Yes	6 months to 3 years	Unchecked	Unchecked	Unchecked	Unchecked	Unchecked		Yes	3 years to 6 years	Unchecked	Unchecked	Unchecked	Unchecked	Unchecked		Strongly support	Sometimes	Unchecked	Unchecked	Checked	Unchecked	Unchecked	Unchecked		A medium-sized problem	Stayed about the same	Somewhat comfortable	Checked	Unchecked	Unchecked	Unchecked	Unchecked	Unchecked
	Yes	Very effective	Effective	Very effective	Effective	Somewhat effective	No		Unchecked	Unchecked	Unchecked	Checked	Unchecked	Unchecked		Yes	6 months to 3 years	Unchecked	Unchecked	Unchecked	Unchecked	Unchecked		Yes	6 months to 3 years	Unchecked	Unchecked	Unchecked	Unchecked	Unchecked		Strongly support	Never	Unchecked	Unchecked	Unchecked	Unchecked	Unchecked	Unchecked		Not a problem at all	Stayed about the same	Extremely comfortable	Unchecked	Checked	Unchecked	Unchecked	Checked	Unchecked
	Yes	Somewhat effective	Somewhat effective	Somewhat effective	Effective	Effective			Unchecked	Unchecked	Unchecked	Unchecked	Unchecked	Unchecked				Unchecked	Unchecked	Unchecked	Unchecked	Unchecked				Unchecked	Unchecked	Unchecked	Unchecked	Unchecked				Unchecked	Unchecked	Unchecked	Unchecked	Unchecked	Unchecked					Unchecked	Unchecked	Unchecked	Unchecked	Unchecked	Unchecked
	Yes	Very effective		Very effective	Effective	Very effective	No		Unchecked	Checked	Unchecked	Unchecked	Unchecked	Unchecked		Yes	6 months to 3 years	Unchecked	Unchecked	Unchecked	Unchecked	Unchecked		No		Unchecked	Unchecked	Unchecked	Unchecked	Checked	I don't specifically recommend fluoride toothpaste, but realize now that I should	Strongly support	Never	Unchecked	Unchecked	Unchecked	Unchecked	Unchecked	Unchecked		Not a problem at all	I don't know	Somewhat comfortable	Checked	Checked	Checked	Unchecked	Unchecked	Unchecked
	Yes	Very effective	Effective	Very effective	Effective	Effective	No		Unchecked	Checked	Unchecked	Unchecked	Unchecked	Unchecked		Yes	6 months to 3 years	Unchecked	Unchecked	Unchecked	Unchecked	Unchecked		Yes	3 years to 6 years	Unchecked	Unchecked	Unchecked	Unchecked	Unchecked		Somewhat support	Never	Unchecked	Unchecked	Unchecked	Unchecked	Unchecked	Unchecked		Not a problem at all	Stayed about the same	Extremely uncomfortable	Unchecked	Unchecked	Unchecked	Unchecked	Unchecked	Unchecked
	Yes	Effective	Not effective	Effective	Somewhat effective	Somewhat effective	No		Unchecked	Checked	Checked	Unchecked	Unchecked	Unchecked		Yes	6 months to 3 years	Unchecked	Unchecked	Unchecked	Unchecked	Unchecked		Yes	6 years and older	Unchecked	Unchecked	Unchecked	Unchecked	Unchecked		Somewhat support	Never	Unchecked	Unchecked	Unchecked	Unchecked	Unchecked	Unchecked		Not a problem at all	I don't know	Extremely uncomfortable	Checked	Unchecked	Unchecked	Unchecked	Unchecked	Unchecked
	Yes								Unchecked	Unchecked	Unchecked	Unchecked	Unchecked	Unchecked				Unchecked	Unchecked	Unchecked	Unchecked	Unchecked				Unchecked	Unchecked	Unchecked	Unchecked	Unchecked				Unchecked	Unchecked	Unchecked	Unchecked	Unchecked	Unchecked					Unchecked	Unchecked	Unchecked	Unchecked	Unchecked	Unchecked
	Yes								Unchecked	Unchecked	Unchecked	Unchecked	Unchecked	Unchecked				Unchecked	Unchecked	Unchecked	Unchecked	Unchecked				Unchecked	Unchecked	Unchecked	Unchecked	Unchecked				Unchecked	Unchecked	Unchecked	Unchecked	Unchecked	Unchecked					Unchecked	Unchecked	Unchecked	Unchecked	Unchecked	Unchecked
	Yes	Very effective	Somewhat effective	Very effective	Effective	Effective	No		Unchecked	Unchecked	Checked	Unchecked	Unchecked	Unchecked		Yes	6 months to 3 years	Unchecked	Unchecked	Unchecked	Unchecked	Unchecked		Yes	6 months to 3 years	Unchecked	Unchecked	Unchecked	Unchecked	Unchecked		Somewhat support	Never	Unchecked	Unchecked	Unchecked	Unchecked	Unchecked	Unchecked		Not a problem at all	I don't know	Somewhat uncomfortable	Checked	Checked	Checked	Unchecked	Unchecked	Unchecked
	Yes	Very effective	Very effective	Very effective	Somewhat effective	Effective	Yes	6 months to 3 years	Unchecked	Unchecked	Unchecked	Unchecked	Unchecked	Unchecked		No		Unchecked	Checked	Unchecked	Unchecked	Checked	We have an integrated (same building) dental department providing fluoride varnish. I question dental appointment attendance at every visit and encourage regular checkups if the child has not been attending	No		Unchecked	Checked	Unchecked	Unchecked	Unchecked		Strongly support	Never	Unchecked	Unchecked	Unchecked	Unchecked	Unchecked	Unchecked		Not a problem at all	I don't know	Somewhat comfortable	Unchecked	Unchecked	Unchecked	Unchecked	Unchecked	Unchecked
	Yes	Effective	Somewhat effective	Effective	Somewhat effective	Not effective	No		Unchecked	Checked	Unchecked	Checked	Checked	Unchecked		No		Unchecked	Checked	Unchecked	Unchecked	Checked	they have dental	Yes	3 years to 6 years	Unchecked	Unchecked	Unchecked	Unchecked	Unchecked		Somewhat oppose	Sometimes	Unchecked	Unchecked	Checked	Unchecked	Checked	Unchecked		A medium-sized problem	Stayed about the same	Somewhat uncomfortable	Checked	Unchecked	Checked	Checked	Checked	Unchecked
	Yes	Very effective	Effective	Very effective	Effective	Very effective	No		Unchecked	Checked	Unchecked	Unchecked	Unchecked	Checked	You can prescribe fluoride supplements?	No		Unchecked	Unchecked	Unchecked	Unchecked	Checked	Dental office downstairs can apply fluoride, and in a 20 minute visit with me there is not time to do so during the appointment.	No		Unchecked	Checked	Unchecked	Unchecked	Checked	Many other things to talk about	Strongly support	Never	Unchecked	Unchecked	Unchecked	Unchecked	Unchecked	Unchecked		Not a problem at all	I don't know	Somewhat comfortable	Unchecked	Checked	Checked	Unchecked	Unchecked	Unchecked
	Yes	Effective	Not effective	Effective	Somewhat effective	Effective	No		Unchecked	Unchecked	Unchecked	Unchecked	Unchecked	Checked	Flouride varnish is being used in our dental offices and this would be duplicative	No		Unchecked	Unchecked	Unchecked	Unchecked	Checked	It is being provided in our dental clinics	Yes	6 months to 3 years	Unchecked	Unchecked	Unchecked	Unchecked	Unchecked		Somewhat support	Sometimes	Unchecked	Unchecked	Checked	Unchecked	Unchecked	Unchecked		A small problem	Stayed about the same	Somewhat uncomfortable	Unchecked	Checked	Checked	Unchecked	Unchecked	Unchecked
	Yes	Very effective	Somewhat effective	Very effective	Somewhat effective	Very effective	No		Unchecked	Checked	Unchecked	Unchecked	Unchecked	Unchecked		No		Unchecked	Unchecked	Unchecked	Unchecked	Checked	We are co-located with a dental clinic that provides fluoride varnish.	Yes	6 months to 3 years	Unchecked	Unchecked	Unchecked	Unchecked	Unchecked		Strongly support	Sometimes	Unchecked	Unchecked	Checked	Unchecked	Unchecked	Unchecked		A small problem	Stayed about the same	Somewhat uncomfortable	Checked	Checked	Checked	Unchecked	Checked	Unchecked
	Yes	Somewhat effective	Somewhat effective	Somewhat effective	Somewhat effective	Somewhat effective	No		Unchecked	Unchecked	Unchecked	Checked	Unchecked	Unchecked		Yes	6 months to 3 years	Unchecked	Unchecked	Unchecked	Unchecked	Unchecked		No		Unchecked	Checked	Unchecked	Unchecked	Unchecked		Somewhat oppose	Never	Unchecked	Unchecked	Unchecked	Unchecked	Unchecked	Unchecked		A big problem	Gotten worse (more parents are refusing)	Somewhat uncomfortable	Checked	Checked	Checked	Checked	Unchecked	Unchecked
	Yes								Unchecked	Unchecked	Unchecked	Unchecked	Unchecked	Unchecked				Unchecked	Unchecked	Unchecked	Unchecked	Unchecked				Unchecked	Unchecked	Unchecked	Unchecked	Unchecked				Unchecked	Unchecked	Unchecked	Unchecked	Unchecked	Unchecked					Unchecked	Unchecked	Unchecked	Unchecked	Unchecked	Unchecked
	Yes	Very effective	Effective	Effective	Effective	Very effective	No		Unchecked	Checked	Unchecked	Unchecked	Unchecked	Unchecked		No		Checked	Unchecked	Unchecked	Unchecked	Checked	We are discussing this but my partners are hesitant because not sure if costs will be covered and our patients are lower risk	Yes	6 months to 3 years	Unchecked	Unchecked	Unchecked	Unchecked	Unchecked		Strongly support	Sometimes	Unchecked	Unchecked	Checked	Unchecked	Unchecked	Checked	Parents are often unaware of when to start brushing and how often with young children	Not a problem at all	Stayed about the same	Extremely comfortable	Checked	Checked	Checked	Unchecked	Unchecked	Unchecked
	Yes	Effective	Effective	Effective	Effective	Effective	No		Unchecked	Unchecked	Unchecked	Unchecked	Unchecked	Checked	I'm not sure how to start a patient on fluoride supplements - I work in a walk in clinic, so general preventative health doesn't come up daily, but regardless I don't think I've had training on prescribing fluoride.	No		Unchecked	Unchecked	Unchecked	Unchecked	Checked	I'm not sure how to start a patient on fluoride supplements - I work in a walk in clinic, so general preventative health doesn't come up daily, but regardless I don't think I've had training on prescribing fluoride.	No		Unchecked	Unchecked	Unchecked	Unchecked	Checked	I'm not sure how to start a patient on fluoride supplements - I work in a walk in clinic, so general preventative health doesn't come up daily, but regardless I don't think I've had training on prescribing fluoride.	Strongly support	Never	Unchecked	Unchecked	Unchecked	Unchecked	Unchecked	Unchecked		Not a problem at all	I don't know	Somewhat uncomfortable	Checked	Unchecked	Unchecked	Unchecked	Unchecked	Unchecked
	Yes	Very effective	Somewhat effective	Effective	Effective	Very effective	No		Unchecked	Checked	Unchecked	Unchecked	Unchecked	Checked	We have pediatric patients and I do not see children 10 years of age or under	Yes	6 months to 3 years	Unchecked	Unchecked	Unchecked	Unchecked	Unchecked		Yes	6 months to 3 years	Unchecked	Unchecked	Unchecked	Unchecked	Unchecked		Strongly support	Sometimes	Checked	Unchecked	Checked	Unchecked	Unchecked	Unchecked		A small problem	Gotten better (fewer parents are refusing)	Extremely comfortable	Checked	Unchecked	Unchecked	Unchecked	Checked	Unchecked
									Unchecked	Unchecked	Unchecked	Unchecked	Unchecked	Unchecked				Unchecked	Unchecked	Unchecked	Unchecked	Unchecked				Unchecked	Unchecked	Unchecked	Unchecked	Unchecked				Unchecked	Unchecked	Unchecked	Unchecked	Unchecked	Unchecked					Unchecked	Unchecked	Unchecked	Unchecked	Unchecked	Unchecked
	Yes	Very effective	Very effective	Very effective	Effective	Very effective	No		Unchecked	Checked	Unchecked	Unchecked	Unchecked	Unchecked		No		Unchecked	Checked	Unchecked	Unchecked	Checked	my practice does not have this option.	Yes	6 months to 3 years	Unchecked	Unchecked	Unchecked	Unchecked	Unchecked		Strongly support	Sometimes	Unchecked	Unchecked	Checked	Unchecked	Unchecked	Unchecked		Not a problem at all	I don't know	Somewhat uncomfortable	Checked	Unchecked	Checked	Unchecked	Unchecked	Unchecked
	Yes	Effective	Not effective	Effective	Effective	Effective	No		Checked	Checked	Unchecked	Unchecked	Unchecked	Unchecked		No		Unchecked	Unchecked	Unchecked	Unchecked	Checked	Office as not done it previously	Yes	6 months to 3 years	Unchecked	Unchecked	Unchecked	Unchecked	Unchecked		Strongly support	Never	Unchecked	Unchecked	Unchecked	Unchecked	Unchecked	Unchecked		Not a problem at all	I don't know	Somewhat uncomfortable	Checked	Unchecked	Checked	Unchecked	Checked	Unchecked
	Yes	Very effective	Very effective	Very effective	Effective	Very effective	No		Unchecked	Checked	Unchecked	Unchecked	Unchecked	Unchecked		Yes	6 months to 3 years	Unchecked	Unchecked	Unchecked	Unchecked	Unchecked		Yes	6 months to 3 years	Unchecked	Unchecked	Unchecked	Unchecked	Unchecked		Strongly support	Sometimes	Unchecked	Unchecked	Checked	Unchecked	Unchecked	Unchecked		A small problem	Stayed about the same	Somewhat comfortable	Unchecked	Unchecked	Checked	Unchecked	Unchecked	Unchecked
	Yes	Very effective	Very effective	Effective	Effective	Somewhat effective	No		Unchecked	Unchecked	Unchecked	Unchecked	Unchecked	Checked	Not in General Pediatrics practice	No		Unchecked	Unchecked	Unchecked	Unchecked	Checked	Not in General Pediatrics practice	Yes	3 years to 6 years	Unchecked	Unchecked	Unchecked	Unchecked	Unchecked		Strongly support	Never	Unchecked	Unchecked	Unchecked	Unchecked	Unchecked	Unchecked		Not a problem at all	I don't know	Somewhat comfortable	Unchecked	Checked	Checked	Unchecked	Unchecked	Unchecked
	Yes	Very effective	Very effective	Effective	Very effective	Very effective	Yes	6 months to 3 years	Unchecked	Unchecked	Unchecked	Unchecked	Unchecked	Unchecked		Yes	6 months to 3 years	Unchecked	Unchecked	Unchecked	Unchecked	Unchecked		Yes	6 months to 3 years	Unchecked	Unchecked	Unchecked	Unchecked	Unchecked		Strongly support	Sometimes	Unchecked	Checked	Unchecked	Unchecked	Unchecked	Unchecked		A small problem	Stayed about the same	Extremely comfortable	Unchecked	Checked	Unchecked	Unchecked	Unchecked	Checked
	Yes	Very effective	Effective	Effective	Effective	Effective	No		Unchecked	Checked	Unchecked	Unchecked	Unchecked	Unchecked		No		Unchecked	Unchecked	Unchecked	Unchecked	Checked	We encourage our patients to see dentists by age 2yo so it can be done there. We worry about cooperativeness of patients in that age group, as most are already hesitant in our office do to getting vaccines at most visits.	Yes	6 months to 3 years	Unchecked	Unchecked	Unchecked	Unchecked	Unchecked		Strongly support	Sometimes	Checked	Unchecked	Checked	Unchecked	Unchecked	Unchecked		Not a problem at all	Stayed about the same	Extremely comfortable	Checked	Unchecked	Unchecked	Unchecked	Unchecked	Unchecked
	Yes	Very effective	Effective	Effective	Effective	Very effective	Yes	6 months to 3 years	Unchecked	Unchecked	Unchecked	Unchecked	Unchecked	Unchecked		No		Unchecked	Unchecked	Unchecked	Unchecked	Checked	time and reimbursement	Yes	6 months to 3 years	Unchecked	Unchecked	Unchecked	Unchecked	Unchecked		Strongly support	Often	Unchecked	Checked	Unchecked	Unchecked	Unchecked	Unchecked		A small problem	I don't know	Extremely comfortable	Unchecked	Unchecked	Checked	Unchecked	Unchecked	Unchecked
	Yes	Very effective	Somewhat effective	Very effective	Somewhat effective	Somewhat effective	No		Unchecked	Checked	Unchecked	Unchecked	Unchecked	Unchecked		No		Unchecked	Unchecked	Unchecked	Unchecked	Checked	We have not implemented this into our practice but are actively planning on starting in the next 1-2 months.	Yes	3 years to 6 years	Unchecked	Unchecked	Unchecked	Unchecked	Unchecked		Strongly support	Never	Unchecked	Unchecked	Unchecked	Unchecked	Unchecked	Unchecked		A small problem	I don't know	Somewhat comfortable	Checked	Checked	Checked	Unchecked	Unchecked	Unchecked
	Yes	Very effective	Somewhat effective	Effective	Somewhat effective	Somewhat effective	No		Unchecked	Checked	Unchecked	Unchecked	Unchecked	Unchecked		No		Unchecked	Unchecked	Unchecked	Unchecked	Checked	We don't have in the office	Yes	6 months to 3 years	Unchecked	Unchecked	Unchecked	Unchecked	Unchecked		Strongly support	Sometimes	Checked	Unchecked	Unchecked	Unchecked	Unchecked	Unchecked		A small problem	I don't know	Somewhat comfortable	Unchecked	Unchecked	Unchecked	Unchecked	Unchecked	Unchecked
									Unchecked	Unchecked	Unchecked	Unchecked	Unchecked	Unchecked				Unchecked	Unchecked	Unchecked	Unchecked	Unchecked				Unchecked	Unchecked	Unchecked	Unchecked	Unchecked				Unchecked	Unchecked	Unchecked	Unchecked	Unchecked	Unchecked					Unchecked	Unchecked	Unchecked	Unchecked	Unchecked	Unchecked
	Yes	Effective	Effective	Effective	Effective	Effective	No		Unchecked	Checked	Unchecked	Unchecked	Unchecked	Unchecked		No		Unchecked	Checked	Unchecked	Unchecked	Unchecked		Yes	6 months to 3 years	Unchecked	Unchecked	Unchecked	Unchecked	Unchecked		Strongly support	Never	Unchecked	Unchecked	Unchecked	Unchecked	Unchecked	Unchecked		Not a problem at all	I don't know	Somewhat comfortable	Checked	Unchecked	Checked	Unchecked	Unchecked	Checked
	Yes	Very effective	Effective	Very effective	Very effective	Very effective	No		Unchecked	Checked	Unchecked	Unchecked	Unchecked	Unchecked		Yes	6 months to 3 years	Unchecked	Unchecked	Unchecked	Unchecked	Unchecked		Yes	6 months to 3 years	Unchecked	Unchecked	Unchecked	Unchecked	Unchecked		Strongly support	Sometimes	Unchecked	Unchecked	Checked	Unchecked	Unchecked	Unchecked		A small problem	Stayed about the same	Extremely comfortable	Unchecked	Checked	Unchecked	Unchecked	Unchecked	Unchecked
	Yes	Very effective	Somewhat effective	Very effective	Very effective	Effective	No		Unchecked	Unchecked	Unchecked	Unchecked	Unchecked	Checked	I am a pediatric hospitalist, and I rely on outpatient pediatricians to address the fluoride-related oral health issues of our patients. Perhaps, we hospitalists should take a more active role in the promotion of oral health...	No		Unchecked	Unchecked	Unchecked	Unchecked	Checked	I am a pediatric hospitalist, and I rely on outpatient pediatricians to address the fluoride-related oral health issues of our patients. Perhaps, we hospitalists should take a more active role in the promotion of oral health...	No		Unchecked	Unchecked	Unchecked	Unchecked	Checked	I am a pediatric hospitalist, and I rely on outpatient pediatricians to address the fluoride-related oral health issues of our patients. Perhaps, we hospitalists should take a more active role in the promotion of oral health...	Somewhat support	Never	Unchecked	Unchecked	Unchecked	Unchecked	Unchecked	Unchecked		Not a problem at all	I don't know	Somewhat uncomfortable	Checked	Checked	Unchecked	Unchecked	Unchecked	Unchecked
	Yes	Very effective	Somewhat effective	Effective	Effective	Effective	No		Unchecked	Unchecked	Unchecked	Unchecked	Unchecked	Checked	Fear of fluorosis	No		Unchecked	Unchecked	Unchecked	Unchecked	Checked	I have not been educated on fluoride varnish	Yes	3 years to 6 years	Unchecked	Unchecked	Unchecked	Unchecked	Unchecked		Somewhat support	Never	Unchecked	Unchecked	Unchecked	Unchecked	Unchecked	Unchecked		A medium-sized problem	Stayed about the same	Somewhat comfortable	Checked	Checked	Checked	Checked	Checked	Unchecked
	Yes	Very effective	Effective	Very effective	Very effective	Very effective	No		Unchecked	Checked	Unchecked	Unchecked	Unchecked	Unchecked		Yes	6 months to 3 years	Unchecked	Unchecked	Unchecked	Unchecked	Unchecked		Yes	6 months to 3 years	Unchecked	Unchecked	Unchecked	Unchecked	Unchecked		Strongly support	Sometimes	Unchecked	Unchecked	Checked	Unchecked	Unchecked	Unchecked		A small problem	Gotten better (fewer parents are refusing)	Somewhat comfortable	Unchecked	Unchecked	Unchecked	Unchecked	Unchecked	Unchecked
	Yes	Very effective	Effective	Somewhat effective	Effective	Effective	No		Unchecked	Checked	Unchecked	Unchecked	Unchecked	Checked	Didn't know I was supposed to	Yes	6 months to 3 years	Unchecked	Unchecked	Unchecked	Unchecked	Unchecked		Yes	6 months to 3 years	Unchecked	Unchecked	Unchecked	Unchecked	Unchecked		Somewhat support	Never	Unchecked	Unchecked	Unchecked	Unchecked	Unchecked	Unchecked		A small problem	I don't know	Somewhat uncomfortable	Checked	Unchecked	Unchecked	Unchecked	Checked	Unchecked
	Yes	Very effective	Effective	Very effective	Very effective	Very effective	No		Unchecked	Checked	Unchecked	Unchecked	Unchecked	Unchecked		No		Unchecked	Checked	Unchecked	Unchecked	Checked	Practice is considering starting to use fluoride application but we have not yet adopted.	Yes	6 months to 3 years	Unchecked	Unchecked	Unchecked	Unchecked	Unchecked		Strongly support	Sometimes	Checked	Checked	Unchecked	Unchecked	Unchecked	Unchecked		A small problem	I don't know	Somewhat comfortable	Checked	Unchecked	Checked	Unchecked	Unchecked	Unchecked
	Yes	Very effective	Very effective	Very effective	Very effective	Very effective	No		Unchecked	Unchecked	Unchecked	Unchecked	Unchecked	Checked	I am a PCP - we don't prescribe this - I do recommend this.	No		Unchecked	Unchecked	Unchecked	Unchecked	Checked		Yes	6 months to 3 years	Unchecked	Unchecked	Unchecked	Unchecked	Unchecked		Strongly support	Never	Unchecked	Unchecked	Unchecked	Unchecked	Unchecked	Unchecked		Not a problem at all	I don't know	Somewhat comfortable	Unchecked	Unchecked	Checked	Unchecked	Unchecked	Unchecked
	Yes	Very effective	Effective	Very effective	Effective	Effective	No		Unchecked	Checked	Unchecked	Unchecked	Unchecked	Unchecked		No		Unchecked	Checked	Unchecked	Unchecked	Unchecked		Yes	6 months to 3 years	Unchecked	Unchecked	Unchecked	Unchecked	Unchecked		Strongly support	Often	Checked	Unchecked	Unchecked	Unchecked	Unchecked	Unchecked		A small problem	Gotten better (fewer parents are refusing)	Somewhat comfortable	Checked	Unchecked	Unchecked	Unchecked	Unchecked	Unchecked
	Yes	Very effective	Effective	Effective	Effective	Very effective	No		Checked	Checked	Unchecked	Unchecked	Checked	Unchecked		No		Checked	Unchecked	Unchecked	Unchecked	Checked	Unfamiliar with process Concerned about patient flow and time to perform Uncertain about payment for time to perform	Yes	6 months to 3 years	Unchecked	Unchecked	Unchecked	Unchecked	Unchecked		Strongly support	Sometimes	Unchecked	Unchecked	Checked	Unchecked	Unchecked	Unchecked		A small problem	I don't know	Somewhat comfortable	Checked	Unchecked	Checked	Unchecked	Unchecked	Unchecked
	Yes	Very effective	Somewhat effective	Very effective	Effective	Effective	No		Unchecked	Checked	Unchecked	Unchecked	Unchecked	Unchecked		Yes	6 months to 3 years	Unchecked	Unchecked	Unchecked	Unchecked	Unchecked		Yes	6 months to 3 years	Unchecked	Unchecked	Unchecked	Unchecked	Unchecked		Strongly support	Never	Unchecked	Unchecked	Unchecked	Unchecked	Unchecked	Unchecked		A small problem	I don't know	Somewhat comfortable	Checked	Unchecked	Checked	Unchecked	Unchecked	Unchecked
	Yes	Very effective	Effective	Very effective	Somewhat effective	Effective	Yes	6 months to 3 years	Unchecked	Unchecked	Unchecked	Unchecked	Unchecked	Unchecked		No		Unchecked	Unchecked	Unchecked	Unchecked	Checked	Time and staffing constraints	Yes	6 months to 3 years	Unchecked	Unchecked	Unchecked	Unchecked	Unchecked		Strongly support	Never	Unchecked	Unchecked	Unchecked	Unchecked	Unchecked	Unchecked		Not a problem at all	Stayed about the same	Extremely comfortable	Unchecked	Unchecked	Checked	Unchecked	Unchecked	Unchecked
									Unchecked	Unchecked	Unchecked	Unchecked	Unchecked	Unchecked				Unchecked	Unchecked	Unchecked	Unchecked	Unchecked				Unchecked	Unchecked	Unchecked	Unchecked	Unchecked				Unchecked	Unchecked	Unchecked	Unchecked	Unchecked	Unchecked					Unchecked	Unchecked	Unchecked	Unchecked	Unchecked	Unchecked
	Yes	Very effective	Effective	Effective	Very effective	Very effective			Unchecked	Unchecked	Unchecked	Unchecked	Unchecked	Unchecked				Unchecked	Unchecked	Unchecked	Unchecked	Unchecked				Unchecked	Unchecked	Unchecked	Unchecked	Unchecked				Unchecked	Unchecked	Unchecked	Unchecked	Unchecked	Unchecked					Unchecked	Unchecked	Unchecked	Unchecked	Unchecked	Unchecked
	Yes	Very effective	Very effective	Very effective	Effective	Very effective	No		Unchecked	Checked	Unchecked	Unchecked	Unchecked	Unchecked		No		Unchecked	Unchecked	Unchecked	Unchecked	Checked	Not even patient volume to warrant this.	Yes	6 months to 3 years	Unchecked	Unchecked	Unchecked	Unchecked	Unchecked			Never	Unchecked	Unchecked	Unchecked	Unchecked	Unchecked	Unchecked		Not a problem at all	I don't know	Somewhat comfortable	Checked	Checked	Unchecked	Unchecked	Checked	Unchecked
	No								Unchecked	Unchecked	Unchecked	Unchecked	Unchecked	Unchecked				Unchecked	Unchecked	Unchecked	Unchecked	Unchecked				Unchecked	Unchecked	Unchecked	Unchecked	Unchecked				Unchecked	Unchecked	Unchecked	Unchecked	Unchecked	Unchecked					Unchecked	Unchecked	Unchecked	Unchecked	Unchecked	Unchecked
	No								Unchecked	Unchecked	Unchecked	Unchecked	Unchecked	Unchecked				Unchecked	Unchecked	Unchecked	Unchecked	Unchecked				Unchecked	Unchecked	Unchecked	Unchecked	Unchecked				Unchecked	Unchecked	Unchecked	Unchecked	Unchecked	Unchecked					Unchecked	Unchecked	Unchecked	Unchecked	Unchecked	Unchecked
	Yes	Effective	Effective	Effective	Very effective	Somewhat effective	No		Unchecked	Checked	Unchecked	Unchecked	Unchecked	Unchecked		No		Unchecked	Unchecked	Unchecked	Unchecked	Checked	I was not aware topical fluoride is available for Primary Care providers to prescribe, as I thought this would be through a Dentist, but I am interested.	Yes	6 months to 3 years	Unchecked	Unchecked	Unchecked	Unchecked	Unchecked		Strongly support	Sometimes	Unchecked	Unchecked	Checked	Unchecked	Unchecked	Unchecked		A small problem	I don't know	Somewhat comfortable	Unchecked	Unchecked	Unchecked	Checked	Unchecked	Unchecked
	Yes	Effective	Effective	Somewhat effective	Effective	Effective	No		Unchecked	Checked	Unchecked	Unchecked	Unchecked	Unchecked		No		Unchecked	Unchecked	Unchecked	Checked	Unchecked		Yes	6 months to 3 years	Unchecked	Unchecked	Unchecked	Unchecked	Unchecked		Somewhat support	Never	Unchecked	Unchecked	Unchecked	Unchecked	Unchecked	Unchecked		A medium-sized problem	Stayed about the same	Somewhat comfortable	Checked	Unchecked	Unchecked	Unchecked	Unchecked	Unchecked
	Yes	Very effective	Very effective	Effective	Effective	Very effective	No		Unchecked	Checked	Unchecked	Unchecked	Unchecked	Unchecked		No		Unchecked	Unchecked	Unchecked	Unchecked	Checked	Likely related to billing and time Not available to me	Yes	6 months to 3 years	Unchecked	Unchecked	Unchecked	Unchecked	Unchecked		Strongly support	Never	Unchecked	Unchecked	Unchecked	Unchecked	Unchecked	Unchecked		Not a problem at all	I don't know	Extremely comfortable	Unchecked	Unchecked	Unchecked	Unchecked	Unchecked	Unchecked
									Unchecked	Unchecked	Unchecked	Unchecked	Unchecked	Unchecked				Unchecked	Unchecked	Unchecked	Unchecked	Unchecked				Unchecked	Unchecked	Unchecked	Unchecked	Unchecked				Unchecked	Unchecked	Unchecked	Unchecked	Unchecked	Unchecked					Unchecked	Unchecked	Unchecked	Unchecked	Unchecked	Unchecked
	Yes	Very effective	Not effective	Very effective	Effective	Very effective	No		Unchecked	Checked	Unchecked	Unchecked	Unchecked	Unchecked		Yes	6 months to 3 years	Unchecked	Unchecked	Unchecked	Unchecked	Unchecked		Yes	Birth to 6 months	Unchecked	Unchecked	Unchecked	Unchecked	Unchecked		Strongly support	Never	Unchecked	Unchecked	Unchecked	Unchecked	Unchecked	Unchecked		Not a problem at all	I don't know	Extremely comfortable	Unchecked	Checked	Checked	Unchecked	Unchecked	Unchecked
	Yes	Very effective	Effective	Very effective	Very effective	Very effective	No		Unchecked	Checked	Unchecked	Unchecked	Unchecked	Unchecked		No		Unchecked	Unchecked	Unchecked	Unchecked	Checked	I asked our practice to start doing this, but as my office is part of a big medical organization, it takes an act of God to implement changes like this.	Yes	6 months to 3 years	Unchecked	Unchecked	Unchecked	Unchecked	Unchecked		Strongly support	Sometimes	Checked	Unchecked	Checked	Unchecked	Unchecked	Unchecked		Not a problem at all	I don't know	Extremely comfortable	Unchecked	Unchecked	Checked	Unchecked	Unchecked	Unchecked
	Yes	Very effective	Effective	Effective	Effective	Effective	No		Unchecked	Checked	Unchecked	Unchecked	Checked	Unchecked		No		Unchecked	Checked	Unchecked	Unchecked	Unchecked		Yes	3 years to 6 years	Unchecked	Unchecked	Unchecked	Unchecked	Unchecked		Somewhat support	Sometimes	Checked	Checked	Checked	Unchecked	Unchecked	Unchecked		A medium-sized problem	Gotten worse (more parents are refusing)	Somewhat comfortable	Unchecked	Checked	Unchecked	Checked	Unchecked	Checked
	Yes	Very effective	Very effective	Very effective	Effective	Effective	No		Unchecked	Checked	Unchecked	Unchecked	Unchecked	Unchecked		Yes	6 months to 3 years	Unchecked	Unchecked	Unchecked	Unchecked	Unchecked		Yes	6 months to 3 years	Unchecked	Unchecked	Unchecked	Unchecked	Unchecked		Strongly support	Sometimes	Unchecked	Unchecked	Checked	Checked	Unchecked	Unchecked		Not a problem at all	Gotten better (fewer parents are refusing)	Extremely comfortable	Unchecked	Unchecked	Unchecked	Unchecked	Unchecked	Unchecked
	Yes	Effective	Somewhat effective	Effective	Very effective	Very effective	No		Unchecked	Checked	Unchecked	Unchecked	Unchecked	Unchecked		Yes	6 months to 3 years	Unchecked	Unchecked	Unchecked	Unchecked	Unchecked		Yes	6 months to 3 years	Unchecked	Unchecked	Unchecked	Unchecked	Unchecked		Strongly support	Sometimes	Unchecked	Unchecked	Unchecked	Unchecked	Checked	Unchecked		Not a problem at all	Stayed about the same	Somewhat comfortable	Unchecked	Unchecked	Unchecked	Unchecked	Unchecked	Checked
	Yes	Very effective	Very effective	Very effective	Effective	Effective	No		Unchecked	Unchecked	Unchecked	Checked	Checked	Unchecked		No		Unchecked	Unchecked	Unchecked	Unchecked	Checked	We started too and had to stop due to covid	Yes	6 months to 3 years	Unchecked	Unchecked	Unchecked	Unchecked	Unchecked		Somewhat support	Never	Unchecked	Unchecked	Unchecked	Unchecked	Unchecked	Unchecked		A small problem	Stayed about the same	Somewhat comfortable	Checked	Unchecked	Checked	Checked	Checked	Checked
	Yes	Very effective	Somewhat effective	Very effective	Very effective	Very effective	No		Unchecked	Checked	Unchecked	Unchecked	Unchecked	Unchecked		No		Unchecked	Unchecked	Unchecked	Unchecked	Checked	Time required to apply would be prohibitive	Yes	3 years to 6 years	Unchecked	Unchecked	Unchecked	Unchecked	Unchecked		Strongly support	Sometimes	Unchecked	Unchecked	Checked	Unchecked	Unchecked	Unchecked		Not a problem at all	Stayed about the same	Somewhat comfortable	Unchecked	Checked	Checked	Unchecked	Unchecked	Unchecked
	Yes	Very effective	Effective	Very effective	Effective	Very effective	No		Unchecked	Checked	Unchecked	Unchecked	Unchecked	Unchecked		No		Unchecked	Unchecked	Unchecked	Unchecked	Checked	just dont do it	Yes	6 months to 3 years	Unchecked	Unchecked	Unchecked	Unchecked	Unchecked		Strongly support	Never	Unchecked	Unchecked	Unchecked	Unchecked	Unchecked	Unchecked		Not a problem at all	I don't know	Somewhat comfortable	Checked	Unchecked	Unchecked	Unchecked	Unchecked	Unchecked
	Yes	Very effective	Very effective	Very effective	Very effective	Very effective	No		Checked	Checked	Unchecked	Unchecked	Unchecked	Unchecked		No		Checked	Checked	Unchecked	Unchecked	Checked	excellent pediatric dentists in the area	Yes	6 months to 3 years	Unchecked	Unchecked	Unchecked	Unchecked	Unchecked		Strongly support	Never	Unchecked	Unchecked	Unchecked	Unchecked	Unchecked	Unchecked		Not a problem at all	Stayed about the same	Extremely comfortable	Unchecked	Checked	Unchecked	Unchecked	Unchecked	Unchecked
	Yes	Very effective	Effective	Very effective	Very effective	Very effective	No		Unchecked	Checked	Unchecked	Unchecked	Unchecked	Unchecked		Yes	6 months to 3 years	Unchecked	Unchecked	Unchecked	Unchecked	Unchecked		Yes	6 months to 3 years	Unchecked	Unchecked	Unchecked	Unchecked	Unchecked		Strongly support	Often	Checked	Checked	Checked	Unchecked	Unchecked	Unchecked		A small problem	Stayed about the same	Extremely comfortable	Unchecked	Checked	Checked	Unchecked	Unchecked	Unchecked
	Yes	Very effective	Not effective	Very effective	Very effective	Very effective	No		Unchecked	Checked	Unchecked	Unchecked	Unchecked	Unchecked		Yes	6 months to 3 years	Unchecked	Unchecked	Unchecked	Unchecked	Unchecked		Yes	6 months to 3 years	Unchecked	Unchecked	Unchecked	Unchecked	Unchecked		Strongly support	Sometimes	Checked	Unchecked	Checked	Unchecked	Unchecked	Unchecked		A small problem	Stayed about the same	Extremely comfortable	Checked	Checked	Unchecked	Checked	Unchecked	Unchecked
	Yes	Very effective	Somewhat effective	Effective	Effective	Very effective	No		Unchecked	Unchecked	Unchecked	Checked	Checked	Unchecked		Yes	6 months to 3 years	Unchecked	Unchecked	Unchecked	Unchecked	Unchecked		Yes	6 months to 3 years	Unchecked	Unchecked	Unchecked	Unchecked	Unchecked		Strongly support	Sometimes	Unchecked	Checked	Checked	Unchecked	Unchecked	Unchecked		A small problem	Stayed about the same	Extremely comfortable	Unchecked	Unchecked	Unchecked	Checked	Unchecked	Unchecked
	Yes	Very effective	Somewhat effective	Very effective	Very effective	Very effective	No		Unchecked	Checked	Unchecked	Unchecked	Unchecked	Unchecked		Yes	6 months to 3 years	Unchecked	Unchecked	Unchecked	Unchecked	Unchecked		Yes	6 months to 3 years	Unchecked	Unchecked	Unchecked	Unchecked	Unchecked		Strongly support	Sometimes	Unchecked	Checked	Unchecked	Unchecked	Unchecked	Unchecked		A small problem	Stayed about the same	Somewhat comfortable	Unchecked	Checked	Checked	Checked	Unchecked	Unchecked
	Yes	Very effective	Very effective	Very effective	Effective	Very effective	No		Unchecked	Checked	Unchecked	Unchecked	Unchecked	Unchecked		Yes	6 months to 3 years	Unchecked	Unchecked	Unchecked	Unchecked	Unchecked		Yes	6 months to 3 years	Unchecked	Unchecked	Unchecked	Unchecked	Unchecked		Strongly support	Never	Unchecked	Unchecked	Unchecked	Unchecked	Unchecked	Unchecked		Not a problem at all	Stayed about the same	Somewhat comfortable	Unchecked	Checked	Checked	Unchecked	Unchecked	Unchecked
	Yes	Very effective	Somewhat effective	Effective	Effective	Very effective	No		Unchecked	Checked	Unchecked	Unchecked	Unchecked	Unchecked		No		Unchecked	Checked	Unchecked	Unchecked	Checked	I am not opposed to providing this personally but it is not supplied by our office.	Yes	6 months to 3 years	Unchecked	Unchecked	Unchecked	Unchecked	Unchecked		Strongly support	Sometimes	Unchecked	Unchecked	Checked	Unchecked	Unchecked	Unchecked		Not a problem at all	Stayed about the same	Somewhat comfortable	Unchecked	Unchecked	Checked	Checked	Unchecked	Unchecked
	Yes	Very effective	Effective	Very effective	Effective	Very effective	Yes	6 months to 3 years	Unchecked	Unchecked	Unchecked	Unchecked	Unchecked	Unchecked		No		Unchecked	Checked	Unchecked	Unchecked	Checked	We are going to start in a couple months. I have concerns about time, reimbursement and family acceptance.	Yes	6 months to 3 years	Unchecked	Unchecked	Unchecked	Unchecked	Unchecked		Strongly support	Sometimes	Unchecked	Checked	Checked	Unchecked	Unchecked	Unchecked		A small problem	Gotten worse (more parents are refusing)	Somewhat comfortable	Unchecked	Unchecked	Checked	Checked	Checked	Unchecked
	Yes	Very effective	Not effective	Very effective	Very effective	Very effective	No		Unchecked	Checked	Unchecked	Unchecked	Checked	Unchecked		Yes	Birth to 6 months	Unchecked	Unchecked	Unchecked	Unchecked	Unchecked		Yes	Birth to 6 months	Unchecked	Unchecked	Unchecked	Unchecked	Unchecked		Strongly support	Never	Unchecked	Unchecked	Unchecked	Unchecked	Unchecked	Unchecked		A small problem	I don't know	Extremely comfortable	Unchecked	Unchecked	Checked	Unchecked	Unchecked	Unchecked
	Yes	Effective	Somewhat effective	Effective	Effective	Effective	No		Unchecked	Checked	Unchecked	Unchecked	Unchecked	Unchecked		Yes	6 months to 3 years	Unchecked	Unchecked	Unchecked	Unchecked	Unchecked		Yes	6 months to 3 years	Unchecked	Unchecked	Unchecked	Unchecked	Unchecked		Strongly support	Often	Unchecked	Unchecked	Checked	Unchecked	Unchecked	Unchecked		A small problem	Gotten better (fewer parents are refusing)	Somewhat comfortable	Unchecked	Checked	Checked	Unchecked	Unchecked	Unchecked
	Yes	Very effective	Not effective	Effective	Effective	Effective	No		Unchecked	Checked	Unchecked	Unchecked	Unchecked	Unchecked		No		Unchecked	Checked	Unchecked	Unchecked	Checked	Time, cost, training	Yes	6 months to 3 years	Unchecked	Unchecked	Unchecked	Unchecked	Unchecked		Strongly support	Sometimes	Unchecked	Unchecked	Checked	Unchecked	Unchecked	Checked	Safety	Not a problem at all	Stayed about the same	Somewhat comfortable	Checked	Unchecked	Checked	Checked	Checked	Unchecked
	Yes	Very effective	Very effective	Very effective	Effective	Very effective	No		Unchecked	Checked	Unchecked	Unchecked	Unchecked	Unchecked		Yes	6 months to 3 years	Unchecked	Unchecked	Unchecked	Unchecked	Unchecked		Yes	6 months to 3 years	Unchecked	Unchecked	Unchecked	Unchecked	Unchecked		Strongly support	Never	Unchecked	Unchecked	Unchecked	Unchecked	Unchecked	Unchecked		Not a problem at all	I don't know	Somewhat comfortable	Checked	Checked	Checked	Checked	Unchecked	Unchecked
	Yes	Very effective		Very effective	Effective	Effective	No		Unchecked	Checked	Unchecked	Unchecked	Unchecked	Unchecked		No		Unchecked	Checked	Unchecked	Unchecked	Unchecked		Yes	6 months to 3 years	Unchecked	Unchecked	Unchecked	Unchecked	Unchecked		Strongly support	Never	Unchecked	Unchecked	Unchecked	Unchecked	Unchecked	Unchecked		Not a problem at all	I don't know	Somewhat uncomfortable	Checked	Checked	Checked	Unchecked	Unchecked	Unchecked
	Yes	Effective	Effective	Effective	Effective	Effective	No		Unchecked	Checked	Unchecked	Unchecked	Unchecked	Unchecked		No		Unchecked	Unchecked	Unchecked	Unchecked	Checked	Would need to be a decision for management	Yes	6 months to 3 years	Unchecked	Unchecked	Unchecked	Unchecked	Unchecked		Somewhat support	Never	Unchecked	Unchecked	Unchecked	Unchecked	Unchecked	Unchecked		Not a problem at all	I don't know	Somewhat uncomfortable	Checked	Checked	Unchecked	Unchecked	Unchecked	Unchecked
	Yes	Very effective	Very effective	Very effective	Very effective	Very effective	No		Unchecked	Checked	Unchecked	Unchecked	Unchecked	Unchecked		Yes	6 months to 3 years	Unchecked	Unchecked	Unchecked	Unchecked	Unchecked		Yes	6 months to 3 years	Unchecked	Unchecked	Unchecked	Unchecked	Unchecked		Strongly support	Often	Unchecked	Unchecked	Checked	Unchecked	Unchecked	Unchecked		Not a problem at all	Stayed about the same	Extremely comfortable	Unchecked	Checked	Unchecked	Unchecked	Unchecked	Unchecked
	Yes								Unchecked	Unchecked	Unchecked	Unchecked	Unchecked	Unchecked				Unchecked	Unchecked	Unchecked	Unchecked	Unchecked				Unchecked	Unchecked	Unchecked	Unchecked	Unchecked				Unchecked	Unchecked	Unchecked	Unchecked	Unchecked	Unchecked					Unchecked	Unchecked	Unchecked	Unchecked	Unchecked	Unchecked
	Yes	Very effective	Effective	Effective	Very effective	Somewhat effective	No		Unchecked	Checked	Unchecked	Unchecked	Unchecked	Unchecked		No		Unchecked	Unchecked	Unchecked	Unchecked	Checked	Dental center in my building	Yes	6 months to 3 years	Unchecked	Unchecked	Unchecked	Unchecked	Unchecked		Strongly support	Never	Unchecked	Unchecked	Unchecked	Unchecked	Unchecked	Unchecked		Not a problem at all	Stayed about the same	Somewhat comfortable	Checked	Unchecked	Unchecked	Unchecked	Unchecked	Unchecked
	Yes								Unchecked	Unchecked	Unchecked	Unchecked	Unchecked	Unchecked				Unchecked	Unchecked	Unchecked	Unchecked	Unchecked				Unchecked	Unchecked	Unchecked	Unchecked	Unchecked				Unchecked	Unchecked	Unchecked	Unchecked	Unchecked	Unchecked					Unchecked	Unchecked	Unchecked	Unchecked	Unchecked	Unchecked
	Yes	Very effective	Very effective	Very effective	Very effective	Very effective	Yes	6 years and older	Unchecked	Unchecked	Unchecked	Unchecked	Unchecked	Unchecked		Yes	6 years and older	Unchecked	Unchecked	Unchecked	Unchecked	Unchecked		Yes	3 years to 6 years	Unchecked	Unchecked	Unchecked	Unchecked	Unchecked		Strongly support	Sometimes	Unchecked	Unchecked	Checked	Unchecked	Unchecked	Unchecked		A small problem	Stayed about the same	Somewhat comfortable	Checked	Unchecked	Unchecked	Unchecked	Unchecked	Unchecked
	Yes	Very effective	Very effective	Very effective	Effective	Very effective	No		Unchecked	Checked	Unchecked	Unchecked	Unchecked	Unchecked		No		Unchecked	Checked	Unchecked	Unchecked	Checked	we recommend seeing a dentist at 12 mo of age so I assume that pt will get fluoride treatment done at their dentist's visit	Yes	6 months to 3 years	Unchecked	Unchecked	Unchecked	Unchecked	Unchecked		Strongly support	Sometimes	Checked	Checked	Checked	Unchecked	Unchecked	Unchecked		A small problem	Stayed about the same	Extremely comfortable	Unchecked	Checked	Unchecked	Checked	Unchecked	Unchecked
	Yes	Effective	Somewhat effective	Effective	Somewhat effective	Somewhat effective	No		Unchecked	Checked	Unchecked	Unchecked	Unchecked	Unchecked		No		Unchecked	Unchecked	Unchecked	Unchecked	Checked		Yes	3 years to 6 years	Unchecked	Unchecked	Unchecked	Unchecked	Unchecked		Strongly support	Sometimes	Unchecked	Unchecked	Checked	Unchecked	Unchecked	Unchecked		Not a problem at all	Stayed about the same	Somewhat comfortable	Checked	Unchecked	Checked	Checked	Unchecked	Checked
	Yes	Very effective	Effective	Effective	Very effective	Very effective	No		Unchecked	Checked	Unchecked	Unchecked	Unchecked	Unchecked		No		Unchecked	Checked	Unchecked	Unchecked	Unchecked		Yes	6 months to 3 years	Unchecked	Unchecked	Unchecked	Unchecked	Unchecked		Strongly support	Never	Unchecked	Unchecked	Unchecked	Unchecked	Unchecked	Unchecked		Not a problem at all	I don't know	Somewhat comfortable	Unchecked	Unchecked	Unchecked	Unchecked	Unchecked	Unchecked
	Yes	Very effective	Very effective	Very effective	Effective	Somewhat effective	No		Unchecked	Checked	Unchecked	Unchecked	Checked	Unchecked		No		Unchecked	Checked	Unchecked	Unchecked	Checked	We have not discussed it as a group yet	Yes	3 years to 6 years	Unchecked	Unchecked	Unchecked	Unchecked	Unchecked		Strongly support	Sometimes	Checked	Checked	Unchecked	Unchecked	Unchecked	Unchecked		A small problem	Stayed about the same	Somewhat comfortable	Checked	Unchecked	Unchecked	Unchecked	Unchecked	Unchecked
									Unchecked	Unchecked	Unchecked	Unchecked	Unchecked	Unchecked				Unchecked	Unchecked	Unchecked	Unchecked	Unchecked				Unchecked	Unchecked	Unchecked	Unchecked	Unchecked				Unchecked	Unchecked	Unchecked	Unchecked	Unchecked	Unchecked					Unchecked	Unchecked	Unchecked	Unchecked	Unchecked	Unchecked
	Yes	Very effective	Very effective	Very effective	Very effective	Very effective	No		Unchecked	Checked	Unchecked	Unchecked	Unchecked	Unchecked		Yes	6 months to 3 years	Unchecked	Unchecked	Unchecked	Unchecked	Unchecked		Yes	6 months to 3 years	Unchecked	Unchecked	Unchecked	Unchecked	Unchecked		Strongly support	Never	Unchecked	Unchecked	Unchecked	Unchecked	Unchecked	Unchecked		A small problem	Stayed about the same	Somewhat comfortable	Checked	Checked	Unchecked	Unchecked	Unchecked	Unchecked
	Yes	Very effective		Effective	Very effective	Very effective	No		Unchecked	Checked	Unchecked	Unchecked	Unchecked	Unchecked		No		Unchecked	Checked	Unchecked	Unchecked	Unchecked		Yes	3 years to 6 years	Unchecked	Unchecked	Unchecked	Unchecked	Unchecked		Strongly support	Sometimes	Unchecked	Unchecked	Unchecked	Unchecked	Checked	Unchecked		Not a problem at all	I don't know	Somewhat uncomfortable	Unchecked	Checked	Unchecked	Unchecked	Unchecked	Unchecked
	Yes	Very effective	Very effective	Very effective	Very effective	Very effective	No		Unchecked	Checked	Unchecked	Unchecked	Unchecked	Unchecked		No		Unchecked	Checked	Unchecked	Unchecked	Checked	not trained in ordering, applying, billing, necessity last I was told by a dentist is that Cincinnati has fluoride in the water and a supplement is not needed. I have heard younger colleagues talk about it being billable	Yes	3 years to 6 years	Unchecked	Unchecked	Unchecked	Unchecked	Unchecked		Strongly support	Sometimes	Unchecked	Unchecked	Checked	Unchecked	Unchecked	Unchecked		A small problem	I don't know	Somewhat uncomfortable	Checked	Unchecked	Checked	Unchecked	Unchecked	Unchecked
	Yes	Effective	Effective	Effective	Effective	Very effective	No		Unchecked	Checked	Unchecked	Unchecked	Unchecked	Unchecked		No		Unchecked	Checked	Unchecked	Unchecked	Unchecked		Yes	6 months to 3 years	Unchecked	Unchecked	Unchecked	Unchecked	Unchecked		Strongly support	Never	Unchecked	Unchecked	Unchecked	Unchecked	Unchecked	Unchecked		A small problem	Stayed about the same	Somewhat uncomfortable	Unchecked	Checked	Unchecked	Checked	Unchecked	Unchecked
									Unchecked	Unchecked	Unchecked	Unchecked	Unchecked	Unchecked				Unchecked	Unchecked	Unchecked	Unchecked	Unchecked				Unchecked	Unchecked	Unchecked	Unchecked	Unchecked				Unchecked	Unchecked	Unchecked	Unchecked	Unchecked	Unchecked					Unchecked	Unchecked	Unchecked	Unchecked	Unchecked	Unchecked
	Yes	Very effective	Very effective	Very effective	Very effective	Very effective	Yes	6 months to 3 years	Unchecked	Unchecked	Unchecked	Unchecked	Unchecked	Unchecked		No		Unchecked	Checked	Unchecked	Unchecked	Checked	Most of my patients receive regular dental care by a dentist	Yes	3 years to 6 years	Unchecked	Unchecked	Unchecked	Unchecked	Unchecked		Strongly support	Never	Unchecked	Unchecked	Unchecked	Unchecked	Unchecked	Unchecked		Not a problem at all	I don't know	Somewhat comfortable	Unchecked	Unchecked	Unchecked	Checked	Checked	Unchecked
	Yes	Very effective	Very effective	Very effective	Very effective	Very effective	Yes	6 months to 3 years	Unchecked	Unchecked	Unchecked	Unchecked	Unchecked	Unchecked		No		Checked	Checked	Unchecked	Unchecked	Unchecked		Yes	6 months to 3 years	Unchecked	Unchecked	Unchecked	Unchecked	Unchecked		Strongly support	Sometimes	Unchecked	Unchecked	Checked	Unchecked	Unchecked	Unchecked		Not a problem at all	I don't know	Somewhat comfortable	Unchecked	Unchecked	Unchecked	Unchecked	Unchecked	Unchecked
	Yes	Very effective	Somewhat effective	Very effective	Somewhat effective	Very effective	No		Unchecked	Checked	Unchecked	Unchecked	Unchecked	Unchecked		No		Unchecked	Unchecked	Unchecked	Unchecked	Checked	We are in the process of establishing a process for application Fluoride varnish in our office and anticipate implementing that very soon	Yes	6 months to 3 years	Unchecked	Unchecked	Unchecked	Unchecked	Unchecked		Strongly support	Sometimes	Unchecked	Unchecked	Unchecked	Unchecked	Checked	Unchecked		A small problem	I don't know	Somewhat comfortable	Unchecked	Checked	Checked	Unchecked	Unchecked	Checked
	Yes								Unchecked	Unchecked	Unchecked	Unchecked	Unchecked	Unchecked				Unchecked	Unchecked	Unchecked	Unchecked	Unchecked				Unchecked	Unchecked	Unchecked	Unchecked	Unchecked				Unchecked	Unchecked	Unchecked	Unchecked	Unchecked	Unchecked					Unchecked	Unchecked	Unchecked	Unchecked	Unchecked	Unchecked
	Yes	Very effective	Very effective	Very effective	Very effective	Very effective	No		Unchecked	Checked	Unchecked	Unchecked	Unchecked	Unchecked		No		Unchecked	Unchecked	Unchecked	Unchecked	Checked	Lack of training and difficulty knowing how to get started with the process at my practice.	Yes	6 months to 3 years	Unchecked	Unchecked	Unchecked	Unchecked	Unchecked		Strongly support	Sometimes	Checked	Checked	Checked	Unchecked	Unchecked	Unchecked		A small problem	Stayed about the same	Somewhat comfortable	Unchecked	Unchecked	Unchecked	Unchecked	Unchecked	Checked
									Unchecked	Unchecked	Unchecked	Unchecked	Unchecked	Unchecked				Unchecked	Unchecked	Unchecked	Unchecked	Unchecked				Unchecked	Unchecked	Unchecked	Unchecked	Unchecked				Unchecked	Unchecked	Unchecked	Unchecked	Unchecked	Unchecked					Unchecked	Unchecked	Unchecked	Unchecked	Unchecked	Unchecked
No									Unchecked	Unchecked	Unchecked	Unchecked	Unchecked	Unchecked				Unchecked	Unchecked	Unchecked	Unchecked	Unchecked				Unchecked	Unchecked	Unchecked	Unchecked	Unchecked				Unchecked	Unchecked	Unchecked	Unchecked	Unchecked	Unchecked					Unchecked	Unchecked	Unchecked	Unchecked	Unchecked	Unchecked
Yes	Yes	Very effective	Not effective	Very effective	Very effective	Very effective	Yes	Birth to 6 months	Unchecked	Unchecked	Unchecked	Unchecked	Unchecked	Unchecked		Yes	6 months to 3 years	Unchecked	Unchecked	Unchecked	Unchecked	Unchecked		Yes	6 months to 3 years	Unchecked	Unchecked	Unchecked	Unchecked	Unchecked		Strongly support	Sometimes	Checked	Checked	Checked	Checked	Unchecked	Unchecked		A small problem	Stayed about the same	Extremely comfortable	Unchecked	Unchecked	Unchecked	Unchecked	Unchecked	Checked
No									Unchecked	Unchecked	Unchecked	Unchecked	Unchecked	Unchecked				Unchecked	Unchecked	Unchecked	Unchecked	Unchecked				Unchecked	Unchecked	Unchecked	Unchecked	Unchecked				Unchecked	Unchecked	Unchecked	Unchecked	Unchecked	Unchecked					Unchecked	Unchecked	Unchecked	Unchecked	Unchecked	Unchecked
Yes	No								Unchecked	Unchecked	Unchecked	Unchecked	Unchecked	Unchecked				Unchecked	Unchecked	Unchecked	Unchecked	Unchecked				Unchecked	Unchecked	Unchecked	Unchecked	Unchecked				Unchecked	Unchecked	Unchecked	Unchecked	Unchecked	Unchecked					Unchecked	Unchecked	Unchecked	Unchecked	Unchecked	Unchecked
									Unchecked	Unchecked	Unchecked	Unchecked	Unchecked	Unchecked				Unchecked	Unchecked	Unchecked	Unchecked	Unchecked				Unchecked	Unchecked	Unchecked	Unchecked	Unchecked				Unchecked	Unchecked	Unchecked	Unchecked	Unchecked	Unchecked					Unchecked	Unchecked	Unchecked	Unchecked	Unchecked	Unchecked
Yes	Yes	Effective	Effective	Somewhat effective	Very effective	Not effective	No		Unchecked	Checked	Unchecked	Unchecked	Unchecked	Unchecked		Yes	6 years and older	Unchecked	Unchecked	Unchecked	Unchecked	Unchecked		Yes	6 years and older	Unchecked	Unchecked	Unchecked	Unchecked	Unchecked		Somewhat oppose	Often	Unchecked	Checked	Unchecked	Unchecked	Unchecked	Unchecked		A small problem	Gotten better (fewer parents are refusing)	Somewhat comfortable	Unchecked	Unchecked	Unchecked	Checked	Unchecked	Unchecked
No									Unchecked	Unchecked	Unchecked	Unchecked	Unchecked	Unchecked				Unchecked	Unchecked	Unchecked	Unchecked	Unchecked				Unchecked	Unchecked	Unchecked	Unchecked	Unchecked				Unchecked	Unchecked	Unchecked	Unchecked	Unchecked	Unchecked					Unchecked	Unchecked	Unchecked	Unchecked	Unchecked	Unchecked
No									Unchecked	Unchecked	Unchecked	Unchecked	Unchecked	Unchecked				Unchecked	Unchecked	Unchecked	Unchecked	Unchecked				Unchecked	Unchecked	Unchecked	Unchecked	Unchecked				Unchecked	Unchecked	Unchecked	Unchecked	Unchecked	Unchecked					Unchecked	Unchecked	Unchecked	Unchecked	Unchecked	Unchecked
No									Unchecked	Unchecked	Unchecked	Unchecked	Unchecked	Unchecked				Unchecked	Unchecked	Unchecked	Unchecked	Unchecked				Unchecked	Unchecked	Unchecked	Unchecked	Unchecked				Unchecked	Unchecked	Unchecked	Unchecked	Unchecked	Unchecked					Unchecked	Unchecked	Unchecked	Unchecked	Unchecked	Unchecked
No									Unchecked	Unchecked	Unchecked	Unchecked	Unchecked	Unchecked				Unchecked	Unchecked	Unchecked	Unchecked	Unchecked				Unchecked	Unchecked	Unchecked	Unchecked	Unchecked				Unchecked	Unchecked	Unchecked	Unchecked	Unchecked	Unchecked					Unchecked	Unchecked	Unchecked	Unchecked	Unchecked	Unchecked
No									Unchecked	Unchecked	Unchecked	Unchecked	Unchecked	Unchecked				Unchecked	Unchecked	Unchecked	Unchecked	Unchecked				Unchecked	Unchecked	Unchecked	Unchecked	Unchecked				Unchecked	Unchecked	Unchecked	Unchecked	Unchecked	Unchecked					Unchecked	Unchecked	Unchecked	Unchecked	Unchecked	Unchecked
Yes	Yes	Effective	Effective	Effective	Effective	Effective	No		Unchecked	Unchecked	Unchecked	Unchecked	Unchecked	Checked	I am a subspecialist, not a PCP.	No		Unchecked	Unchecked	Unchecked	Unchecked	Checked	I am a subspecialist, not a PCP.	No		Unchecked	Unchecked	Unchecked	Unchecked	Checked	I am a subspecialist, not a PCP.	Strongly support	Never	Unchecked	Unchecked	Unchecked	Unchecked	Unchecked	Unchecked		Not a problem at all	I don't know	Somewhat uncomfortable	Unchecked	Unchecked	Unchecked	Unchecked	Unchecked	Unchecked
Yes	Yes								Unchecked	Unchecked	Unchecked	Unchecked	Unchecked	Unchecked				Unchecked	Unchecked	Unchecked	Unchecked	Unchecked				Unchecked	Unchecked	Unchecked	Unchecked	Unchecked				Unchecked	Unchecked	Unchecked	Unchecked	Unchecked	Unchecked					Unchecked	Unchecked	Unchecked	Unchecked	Unchecked	Unchecked
No									Unchecked	Unchecked	Unchecked	Unchecked	Unchecked	Unchecked				Unchecked	Unchecked	Unchecked	Unchecked	Unchecked				Unchecked	Unchecked	Unchecked	Unchecked	Unchecked				Unchecked	Unchecked	Unchecked	Unchecked	Unchecked	Unchecked					Unchecked	Unchecked	Unchecked	Unchecked	Unchecked	Unchecked
									Unchecked	Unchecked	Unchecked	Unchecked	Unchecked	Unchecked				Unchecked	Unchecked	Unchecked	Unchecked	Unchecked				Unchecked	Unchecked	Unchecked	Unchecked	Unchecked				Unchecked	Unchecked	Unchecked	Unchecked	Unchecked	Unchecked					Unchecked	Unchecked	Unchecked	Unchecked	Unchecked	Unchecked
Yes	Yes	Very effective	Very effective	Somewhat effective	Somewhat effective	Effective	Yes	6 months to 3 years	Unchecked	Unchecked	Unchecked	Unchecked	Unchecked	Unchecked		No		Unchecked	Unchecked	Checked	Unchecked	Unchecked		Yes	6 years and older	Unchecked	Unchecked	Unchecked	Unchecked	Unchecked		Strongly support	Never	Unchecked	Unchecked	Unchecked	Unchecked	Unchecked	Unchecked		A small problem	I don't know	Extremely comfortable	Unchecked	Unchecked	Unchecked	Checked	Unchecked	Unchecked
Yes	Yes	Effective	Effective	Effective	Effective	Effective	No		Unchecked	Checked	Unchecked	Unchecked	Unchecked	Unchecked		No		Unchecked	Unchecked	Unchecked	Unchecked	Checked	I am not a dentist	Yes	3 years to 6 years	Unchecked	Unchecked	Unchecked	Unchecked	Unchecked		Strongly support	Never	Unchecked	Unchecked	Unchecked	Unchecked	Unchecked	Unchecked		Not a problem at all	I don't know	Somewhat comfortable	Unchecked	Unchecked	Unchecked	Unchecked	Unchecked	Unchecked
Yes	Yes	Very effective	Effective	Effective	Effective	Very effective	No		Unchecked	Checked	Unchecked	Unchecked	Unchecked	Unchecked		Yes	6 months to 3 years	Unchecked	Unchecked	Unchecked	Unchecked	Unchecked		Yes	6 months to 3 years	Unchecked	Unchecked	Unchecked	Unchecked	Unchecked		Strongly support	Never	Unchecked	Unchecked	Unchecked	Unchecked	Unchecked	Unchecked		Not a problem at all	I don't know	Extremely comfortable	Unchecked	Unchecked	Unchecked	Unchecked	Unchecked	Unchecked
									Unchecked	Unchecked	Unchecked	Unchecked	Unchecked	Unchecked				Unchecked	Unchecked	Unchecked	Unchecked	Unchecked				Unchecked	Unchecked	Unchecked	Unchecked	Unchecked				Unchecked	Unchecked	Unchecked	Unchecked	Unchecked	Unchecked					Unchecked	Unchecked	Unchecked	Unchecked	Unchecked	Unchecked
									Unchecked	Unchecked	Unchecked	Unchecked	Unchecked	Unchecked				Unchecked	Unchecked	Unchecked	Unchecked	Unchecked				Unchecked	Unchecked	Unchecked	Unchecked	Unchecked				Unchecked	Unchecked	Unchecked	Unchecked	Unchecked	Unchecked					Unchecked	Unchecked	Unchecked	Unchecked	Unchecked	Unchecked
No									Unchecked	Unchecked	Unchecked	Unchecked	Unchecked	Unchecked				Unchecked	Unchecked	Unchecked	Unchecked	Unchecked				Unchecked	Unchecked	Unchecked	Unchecked	Unchecked				Unchecked	Unchecked	Unchecked	Unchecked	Unchecked	Unchecked					Unchecked	Unchecked	Unchecked	Unchecked	Unchecked	Unchecked
Yes	Yes	Very effective	Very effective	Very effective	Somewhat effective	Very effective	Yes	6 months to 3 years	Unchecked	Unchecked	Unchecked	Unchecked	Unchecked	Unchecked		Yes	6 months to 3 years	Unchecked	Unchecked	Unchecked	Unchecked	Unchecked		No		Unchecked	Unchecked	Unchecked	Unchecked	Checked	mix of reasons from some have fluoride in water to some on oral tablets, etc	Strongly support	Sometimes	Unchecked	Checked	Checked	Unchecked	Unchecked	Unchecked		A small problem	Stayed about the same	Extremely comfortable	Unchecked	Checked	Checked	Checked	Unchecked	Unchecked
									Unchecked	Unchecked	Unchecked	Unchecked	Unchecked	Unchecked				Unchecked	Unchecked	Unchecked	Unchecked	Unchecked				Unchecked	Unchecked	Unchecked	Unchecked	Unchecked				Unchecked	Unchecked	Unchecked	Unchecked	Unchecked	Unchecked					Unchecked	Unchecked	Unchecked	Unchecked	Unchecked	Unchecked
Yes	Yes								Unchecked	Unchecked	Unchecked	Unchecked	Unchecked	Unchecked				Unchecked	Unchecked	Unchecked	Unchecked	Unchecked				Unchecked	Unchecked	Unchecked	Unchecked	Unchecked				Unchecked	Unchecked	Unchecked	Unchecked	Unchecked	Unchecked					Unchecked	Unchecked	Unchecked	Unchecked	Unchecked	Unchecked
No									Unchecked	Unchecked	Unchecked	Unchecked	Unchecked	Unchecked				Unchecked	Unchecked	Unchecked	Unchecked	Unchecked				Unchecked	Unchecked	Unchecked	Unchecked	Unchecked				Unchecked	Unchecked	Unchecked	Unchecked	Unchecked	Unchecked					Unchecked	Unchecked	Unchecked	Unchecked	Unchecked	Unchecked
No									Unchecked	Unchecked	Unchecked	Unchecked	Unchecked	Unchecked				Unchecked	Unchecked	Unchecked	Unchecked	Unchecked				Unchecked	Unchecked	Unchecked	Unchecked	Unchecked				Unchecked	Unchecked	Unchecked	Unchecked	Unchecked	Unchecked					Unchecked	Unchecked	Unchecked	Unchecked	Unchecked	Unchecked
									Unchecked	Unchecked	Unchecked	Unchecked	Unchecked	Unchecked				Unchecked	Unchecked	Unchecked	Unchecked	Unchecked				Unchecked	Unchecked	Unchecked	Unchecked	Unchecked				Unchecked	Unchecked	Unchecked	Unchecked	Unchecked	Unchecked					Unchecked	Unchecked	Unchecked	Unchecked	Unchecked	Unchecked
Yes	Yes	Very effective	Very effective	Effective	Very effective	Very effective	Yes	6 months to 3 years	Unchecked	Unchecked	Unchecked	Unchecked	Unchecked	Unchecked		Yes	6 months to 3 years	Unchecked	Unchecked	Unchecked	Unchecked	Unchecked		Yes	6 months to 3 years	Unchecked	Unchecked	Unchecked	Unchecked	Unchecked		Strongly support	Sometimes	Unchecked	Unchecked	Checked	Unchecked	Unchecked	Unchecked		A small problem	Stayed about the same	Somewhat comfortable	Unchecked	Unchecked	Checked	Unchecked	Unchecked	Unchecked
									Unchecked	Unchecked	Unchecked	Unchecked	Unchecked	Unchecked				Unchecked	Unchecked	Unchecked	Unchecked	Unchecked				Unchecked	Unchecked	Unchecked	Unchecked	Unchecked				Unchecked	Unchecked	Unchecked	Unchecked	Unchecked	Unchecked					Unchecked	Unchecked	Unchecked	Unchecked	Unchecked	Unchecked
No									Unchecked	Unchecked	Unchecked	Unchecked	Unchecked	Unchecked				Unchecked	Unchecked	Unchecked	Unchecked	Unchecked				Unchecked	Unchecked	Unchecked	Unchecked	Unchecked				Unchecked	Unchecked	Unchecked	Unchecked	Unchecked	Unchecked					Unchecked	Unchecked	Unchecked	Unchecked	Unchecked	Unchecked
Yes	Yes	Effective	Somewhat effective	Effective	Effective	Effective	No		Unchecked	Checked	Unchecked	Unchecked	Unchecked	Unchecked		No		Checked	Checked	Unchecked	Unchecked	Unchecked		Yes	6 months to 3 years	Unchecked	Unchecked	Unchecked	Unchecked	Unchecked		Strongly support	Sometimes	Unchecked	Checked	Checked	Unchecked	Unchecked	Unchecked		A medium-sized problem	Stayed about the same	Somewhat comfortable	Unchecked	Unchecked	Unchecked	Checked	Unchecked	Unchecked
No									Unchecked	Unchecked	Unchecked	Unchecked	Unchecked	Unchecked				Unchecked	Unchecked	Unchecked	Unchecked	Unchecked				Unchecked	Unchecked	Unchecked	Unchecked	Unchecked				Unchecked	Unchecked	Unchecked	Unchecked	Unchecked	Unchecked					Unchecked	Unchecked	Unchecked	Unchecked	Unchecked	Unchecked
Yes	Yes	Very effective	Very effective	Very effective	Effective	Very effective	No		Unchecked	Checked	Unchecked	Unchecked	Checked	Checked	Years ago it was recommended by WA state dental society to move away from prescription supplements and toward talking about using fluoride toothpaste starting at six months (rice sized smear until age three, then pea sized)	No		Unchecked	Unchecked	Unchecked	Checked	Checked	We tried but the process did not go well.	Yes	6 months to 3 years	Unchecked	Unchecked	Unchecked	Unchecked	Unchecked		Strongly support	Sometimes	Unchecked	Unchecked	Checked	Unchecked	Unchecked	Unchecked		A small problem	Gotten better (fewer parents are refusing)	Somewhat comfortable	Unchecked	Checked	Checked	Unchecked	Unchecked	Unchecked
Yes	Yes	Effective	Effective	Effective	Somewhat effective	Effective	Yes	6 months to 3 years	Unchecked	Unchecked	Unchecked	Unchecked	Unchecked	Unchecked		Yes	6 months to 3 years	Unchecked	Unchecked	Unchecked	Unchecked	Unchecked		No		Unchecked	Unchecked	Unchecked	Unchecked	Checked	I forget to address type of toothpaste use	Somewhat support	Never	Unchecked	Unchecked	Unchecked	Unchecked	Unchecked	Unchecked		A small problem	I don't know	Somewhat uncomfortable	Unchecked	Checked	Unchecked	Unchecked	Unchecked	Checked
No									Unchecked	Unchecked	Unchecked	Unchecked	Unchecked	Unchecked				Unchecked	Unchecked	Unchecked	Unchecked	Unchecked				Unchecked	Unchecked	Unchecked	Unchecked	Unchecked				Unchecked	Unchecked	Unchecked	Unchecked	Unchecked	Unchecked					Unchecked	Unchecked	Unchecked	Unchecked	Unchecked	Unchecked
No									Unchecked	Unchecked	Unchecked	Unchecked	Unchecked	Unchecked				Unchecked	Unchecked	Unchecked	Unchecked	Unchecked				Unchecked	Unchecked	Unchecked	Unchecked	Unchecked				Unchecked	Unchecked	Unchecked	Unchecked	Unchecked	Unchecked					Unchecked	Unchecked	Unchecked	Unchecked	Unchecked	Unchecked
Yes	Yes	Very effective	Somewhat effective	Very effective	Effective	Effective	No		Unchecked	Checked	Unchecked	Unchecked	Unchecked	Unchecked		Yes	6 months to 3 years	Unchecked	Unchecked	Unchecked	Unchecked	Unchecked		Yes	3 years to 6 years	Unchecked	Unchecked	Unchecked	Unchecked	Unchecked		Strongly support	Sometimes	Checked	Checked	Checked	Unchecked	Unchecked	Unchecked		A medium-sized problem	Gotten worse (more parents are refusing)	Somewhat comfortable	Checked	Checked	Checked	Checked	Unchecked	Unchecked
									Unchecked	Unchecked	Unchecked	Unchecked	Unchecked	Unchecked				Unchecked	Unchecked	Unchecked	Unchecked	Unchecked				Unchecked	Unchecked	Unchecked	Unchecked	Unchecked				Unchecked	Unchecked	Unchecked	Unchecked	Unchecked	Unchecked					Unchecked	Unchecked	Unchecked	Unchecked	Unchecked	Unchecked
									Unchecked	Unchecked	Unchecked	Unchecked	Unchecked	Unchecked				Unchecked	Unchecked	Unchecked	Unchecked	Unchecked				Unchecked	Unchecked	Unchecked	Unchecked	Unchecked				Unchecked	Unchecked	Unchecked	Unchecked	Unchecked	Unchecked					Unchecked	Unchecked	Unchecked	Unchecked	Unchecked	Unchecked
Yes	Yes	Very effective	Very effective	Very effective	Somewhat effective	Very effective	Yes	6 months to 3 years	Unchecked	Unchecked	Unchecked	Unchecked	Unchecked	Unchecked		Yes	6 months to 3 years	Unchecked	Unchecked	Unchecked	Unchecked	Unchecked		Yes	3 years to 6 years	Unchecked	Unchecked	Unchecked	Unchecked	Unchecked		Strongly support	Sometimes	Checked	Unchecked	Checked	Unchecked	Unchecked	Unchecked		A small problem	Stayed about the same	Extremely comfortable	Unchecked	Unchecked	Checked	Checked	Unchecked	Unchecked
No									Unchecked	Unchecked	Unchecked	Unchecked	Unchecked	Unchecked				Unchecked	Unchecked	Unchecked	Unchecked	Unchecked				Unchecked	Unchecked	Unchecked	Unchecked	Unchecked				Unchecked	Unchecked	Unchecked	Unchecked	Unchecked	Unchecked					Unchecked	Unchecked	Unchecked	Unchecked	Unchecked	Unchecked
									Unchecked	Unchecked	Unchecked	Unchecked	Unchecked	Unchecked				Unchecked	Unchecked	Unchecked	Unchecked	Unchecked				Unchecked	Unchecked	Unchecked	Unchecked	Unchecked				Unchecked	Unchecked	Unchecked	Unchecked	Unchecked	Unchecked					Unchecked	Unchecked	Unchecked	Unchecked	Unchecked	Unchecked
Yes	Yes	Very effective		Very effective	Very effective	Very effective	Yes	6 months to 3 years	Unchecked	Unchecked	Unchecked	Unchecked	Unchecked	Unchecked		No		Unchecked	Unchecked	Unchecked	Unchecked	Checked	my clinic does not have a protocol for this	Yes	6 months to 3 years	Unchecked	Unchecked	Unchecked	Unchecked	Unchecked		Strongly support	Sometimes	Checked	Unchecked	Unchecked	Unchecked	Unchecked	Unchecked		A small problem	I don't know	Extremely comfortable	Unchecked	Unchecked	Checked	Checked	Unchecked	Unchecked
Yes	Yes	Very effective	Effective	Very effective	Somewhat effective	Effective	Yes	6 months to 3 years	Unchecked	Unchecked	Unchecked	Unchecked	Unchecked	Unchecked		No		Unchecked	Unchecked	Unchecked	Unchecked	Checked	not implemented within my institution, have requested but long process to implement	Yes	Birth to 6 months	Unchecked	Unchecked	Unchecked	Unchecked	Unchecked		Strongly support	Never	Unchecked	Unchecked	Unchecked	Unchecked	Unchecked	Unchecked		A small problem	Stayed about the same	Somewhat comfortable	Unchecked	Checked	Unchecked	Unchecked	Unchecked	Unchecked
No									Unchecked	Unchecked	Unchecked	Unchecked	Unchecked	Unchecked				Unchecked	Unchecked	Unchecked	Unchecked	Unchecked				Unchecked	Unchecked	Unchecked	Unchecked	Unchecked				Unchecked	Unchecked	Unchecked	Unchecked	Unchecked	Unchecked					Unchecked	Unchecked	Unchecked	Unchecked	Unchecked	Unchecked
Yes	Yes	Very effective	Effective	Effective	Very effective	Effective	No		Unchecked	Checked	Unchecked	Unchecked	Unchecked	Unchecked		No		Unchecked	Checked	Unchecked	Unchecked	Unchecked		Yes	3 years to 6 years	Unchecked	Unchecked	Unchecked	Unchecked	Unchecked		Somewhat support	Never	Unchecked	Unchecked	Unchecked	Unchecked	Unchecked	Unchecked		Not a problem at all	I don't know	Somewhat uncomfortable	Checked	Checked	Checked	Unchecked	Unchecked	Unchecked
Yes	Yes	Very effective	Effective	Effective	Effective	Very effective	No		Unchecked	Checked	Unchecked	Unchecked	Unchecked	Unchecked		Yes	6 months to 3 years	Unchecked	Unchecked	Unchecked	Unchecked	Unchecked		Yes	6 months to 3 years	Unchecked	Unchecked	Unchecked	Unchecked	Unchecked		Strongly support	Sometimes	Unchecked	Unchecked	Checked	Unchecked	Unchecked	Unchecked		A small problem	Gotten worse (more parents are refusing)	Somewhat uncomfortable	Checked	Unchecked	Unchecked	Unchecked	Unchecked	Unchecked
Yes	Yes	Very effective	Effective	Effective	Somewhat effective	Somewhat effective			Unchecked	Unchecked	Unchecked	Unchecked	Unchecked	Unchecked				Unchecked	Unchecked	Unchecked	Unchecked	Unchecked				Unchecked	Unchecked	Unchecked	Unchecked	Unchecked				Unchecked	Unchecked	Unchecked	Unchecked	Unchecked	Unchecked					Unchecked	Unchecked	Unchecked	Unchecked	Unchecked	Unchecked
Yes	Yes	Very effective	Very effective	Effective	Somewhat effective	Very effective	Yes	6 months to 3 years	Unchecked	Unchecked	Unchecked	Unchecked	Unchecked	Unchecked		No		Unchecked	Checked	Unchecked	Unchecked	Unchecked		No		Unchecked	Checked	Unchecked	Unchecked	Unchecked		Strongly support	Never	Unchecked	Unchecked	Unchecked	Unchecked	Unchecked	Unchecked		A small problem	Stayed about the same	Extremely comfortable	Unchecked	Unchecked	Checked	Unchecked	Unchecked	Unchecked
Yes	Yes	Very effective	Effective	Effective	Effective	Somewhat effective	No		Unchecked	Unchecked	Unchecked	Unchecked	Checked	Unchecked		Yes	6 months to 3 years	Unchecked	Unchecked	Unchecked	Unchecked	Unchecked		Yes	6 months to 3 years	Unchecked	Unchecked	Unchecked	Unchecked	Unchecked		Somewhat oppose	Never	Unchecked	Unchecked	Unchecked	Unchecked	Unchecked	Unchecked		A medium-sized problem	Stayed about the same	Somewhat comfortable	Checked	Checked	Unchecked	Checked	Unchecked	Unchecked
Yes	Yes	Very effective	Very effective	Effective	Somewhat effective	Very effective	Yes	6 months to 3 years	Unchecked	Unchecked	Unchecked	Unchecked	Unchecked	Unchecked		Yes	6 months to 3 years	Unchecked	Unchecked	Unchecked	Unchecked	Unchecked		Yes	6 months to 3 years	Unchecked	Unchecked	Unchecked	Unchecked	Unchecked		Strongly support	Never	Unchecked	Unchecked	Unchecked	Unchecked	Unchecked	Unchecked		A small problem	I don't know	Somewhat comfortable	Checked	Checked	Checked	Checked	Checked	Checked
No									Unchecked	Unchecked	Unchecked	Unchecked	Unchecked	Unchecked				Unchecked	Unchecked	Unchecked	Unchecked	Unchecked				Unchecked	Unchecked	Unchecked	Unchecked	Unchecked				Unchecked	Unchecked	Unchecked	Unchecked	Unchecked	Unchecked					Unchecked	Unchecked	Unchecked	Unchecked	Unchecked	Unchecked
Yes	Yes	Very effective	Somewhat effective	Effective	Effective	Very effective	No		Unchecked	Checked	Unchecked	Unchecked	Unchecked	Unchecked		Yes	6 months to 3 years	Unchecked	Unchecked	Unchecked	Unchecked	Unchecked		No		Unchecked	Unchecked	Unchecked	Unchecked	Checked	I ask & advise "do you brush your teeth?" do you help your toddler to brush his/her teeth?" but I haven't been specifying "with a fluoride toothpaste?"	Strongly support	Never	Unchecked	Unchecked	Unchecked	Unchecked	Unchecked	Unchecked		A small problem	I don't know	Somewhat comfortable	Unchecked	Checked	Checked	Unchecked	Checked	Unchecked
No									Unchecked	Unchecked	Unchecked	Unchecked	Unchecked	Unchecked				Unchecked	Unchecked	Unchecked	Unchecked	Unchecked				Unchecked	Unchecked	Unchecked	Unchecked	Unchecked				Unchecked	Unchecked	Unchecked	Unchecked	Unchecked	Unchecked					Unchecked	Unchecked	Unchecked	Unchecked	Unchecked	Unchecked
Yes	Yes	Very effective	Not effective	Somewhat effective	Effective	Somewhat effective	No		Unchecked	Checked	Unchecked	Unchecked	Unchecked	Unchecked		Yes	6 months to 3 years	Unchecked	Unchecked	Unchecked	Unchecked	Unchecked		Yes	6 months to 3 years	Unchecked	Unchecked	Unchecked	Unchecked	Unchecked		Strongly support	Often	Unchecked	Unchecked	Checked	Unchecked	Unchecked	Unchecked		A small problem	Gotten better (fewer parents are refusing)	Somewhat comfortable	Checked	Checked	Checked	Unchecked	Unchecked	Unchecked
No									Unchecked	Unchecked	Unchecked	Unchecked	Unchecked	Unchecked				Unchecked	Unchecked	Unchecked	Unchecked	Unchecked				Unchecked	Unchecked	Unchecked	Unchecked	Unchecked				Unchecked	Unchecked	Unchecked	Unchecked	Unchecked	Unchecked					Unchecked	Unchecked	Unchecked	Unchecked	Unchecked	Unchecked
									Unchecked	Unchecked	Unchecked	Unchecked	Unchecked	Unchecked				Unchecked	Unchecked	Unchecked	Unchecked	Unchecked				Unchecked	Unchecked	Unchecked	Unchecked	Unchecked				Unchecked	Unchecked	Unchecked	Unchecked	Unchecked	Unchecked					Unchecked	Unchecked	Unchecked	Unchecked	Unchecked	Unchecked
Yes	Yes	Very effective	Effective	Effective	Effective	Very effective	No		Unchecked	Unchecked	Unchecked	Unchecked	Unchecked	Checked	I am a subspecialist pediatrician and do not have a general pediatrics practice	No		Unchecked	Unchecked	Unchecked	Unchecked	Checked	same as above	Yes	Birth to 6 months	Unchecked	Unchecked	Unchecked	Unchecked	Unchecked		Strongly support	Never	Unchecked	Unchecked	Unchecked	Unchecked	Unchecked	Unchecked		A big problem	I don't know	Somewhat comfortable	Unchecked	Checked	Checked	Unchecked	Unchecked	Unchecked
Yes	Yes								Unchecked	Unchecked	Unchecked	Unchecked	Unchecked	Unchecked				Unchecked	Unchecked	Unchecked	Unchecked	Unchecked				Unchecked	Unchecked	Unchecked	Unchecked	Unchecked				Unchecked	Unchecked	Unchecked	Unchecked	Unchecked	Unchecked					Unchecked	Unchecked	Unchecked	Unchecked	Unchecked	Unchecked
No									Unchecked	Unchecked	Unchecked	Unchecked	Unchecked	Unchecked				Unchecked	Unchecked	Unchecked	Unchecked	Unchecked				Unchecked	Unchecked	Unchecked	Unchecked	Unchecked				Unchecked	Unchecked	Unchecked	Unchecked	Unchecked	Unchecked					Unchecked	Unchecked	Unchecked	Unchecked	Unchecked	Unchecked
Yes	Yes	Very effective	Effective	Very effective	Effective	Very effective	Yes	6 months to 3 years	Unchecked	Unchecked	Unchecked	Unchecked	Unchecked	Unchecked		Yes	6 months to 3 years	Unchecked	Unchecked	Unchecked	Unchecked	Unchecked		Yes	3 years to 6 years	Unchecked	Unchecked	Unchecked	Unchecked	Unchecked		Strongly support	Never	Unchecked	Unchecked	Unchecked	Unchecked	Unchecked	Unchecked		A small problem	I don't know	Extremely comfortable	Checked	Checked	Unchecked	Unchecked	Unchecked	Unchecked
Yes	Yes	Effective	Somewhat effective	Effective	Somewhat effective	Somewhat effective	No		Unchecked	Unchecked	Unchecked	Unchecked	Unchecked	Checked	Not sure what fluoride supplements to prescribe	Yes	6 months to 3 years	Unchecked	Unchecked	Unchecked	Unchecked	Unchecked		Yes	6 months to 3 years	Unchecked	Unchecked	Unchecked	Unchecked	Unchecked		Somewhat support	Sometimes	Unchecked	Unchecked	Unchecked	Unchecked	Checked	Unchecked		Not a problem at all	I don't know	Somewhat comfortable	Checked	Checked	Checked	Unchecked	Unchecked	Unchecked
									Unchecked	Unchecked	Unchecked	Unchecked	Unchecked	Unchecked				Unchecked	Unchecked	Unchecked	Unchecked	Unchecked				Unchecked	Unchecked	Unchecked	Unchecked	Unchecked				Unchecked	Unchecked	Unchecked	Unchecked	Unchecked	Unchecked					Unchecked	Unchecked	Unchecked	Unchecked	Unchecked	Unchecked
Yes	Yes	Not effective	Not effective	Somewhat effective	Not effective	Not effective	No		Unchecked	Unchecked	Unchecked	Unchecked	Checked	Unchecked		No		Unchecked	Unchecked	Unchecked	Unchecked	Checked	I leave this to the dentists	Yes	6 years and older	Unchecked	Unchecked	Unchecked	Unchecked	Unchecked		Strongly oppose	Sometimes	Unchecked	Checked	Unchecked	Unchecked	Unchecked	Unchecked		Not a problem at all	Gotten worse (more parents are refusing)	Extremely uncomfortable	Unchecked	Unchecked	Unchecked	Unchecked	Unchecked	Unchecked
Yes	Yes	Not effective	Not effective	Not effective	Not effective	Not effective	No		Unchecked	Unchecked	Checked	Unchecked	Checked	Unchecked				Unchecked	Unchecked	Unchecked	Unchecked	Unchecked		No		Unchecked	Unchecked	Checked	Checked	Unchecked		Strongly oppose	Never	Unchecked	Unchecked	Unchecked	Unchecked	Unchecked	Unchecked		A big problem	Gotten worse (more parents are refusing)	Extremely uncomfortable	Unchecked	Unchecked	Unchecked	Unchecked	Unchecked	Unchecked
									Unchecked	Unchecked	Unchecked	Unchecked	Unchecked	Unchecked				Unchecked	Unchecked	Unchecked	Unchecked	Unchecked				Unchecked	Unchecked	Unchecked	Unchecked	Unchecked				Unchecked	Unchecked	Unchecked	Unchecked	Unchecked	Unchecked					Unchecked	Unchecked	Unchecked	Unchecked	Unchecked	Unchecked
No									Unchecked	Unchecked	Unchecked	Unchecked	Unchecked	Unchecked				Unchecked	Unchecked	Unchecked	Unchecked	Unchecked				Unchecked	Unchecked	Unchecked	Unchecked	Unchecked				Unchecked	Unchecked	Unchecked	Unchecked	Unchecked	Unchecked					Unchecked	Unchecked	Unchecked	Unchecked	Unchecked	Unchecked
No									Unchecked	Unchecked	Unchecked	Unchecked	Unchecked	Unchecked				Unchecked	Unchecked	Unchecked	Unchecked	Unchecked				Unchecked	Unchecked	Unchecked	Unchecked	Unchecked				Unchecked	Unchecked	Unchecked	Unchecked	Unchecked	Unchecked					Unchecked	Unchecked	Unchecked	Unchecked	Unchecked	Unchecked
Yes	Yes	Very effective	Effective	Very effective	Very effective	Very effective	No		Unchecked	Unchecked	Unchecked	Unchecked	Unchecked	Checked	Urgent care	No		Unchecked	Unchecked	Unchecked	Unchecked	Checked	Urgent care	Yes	3 years to 6 years	Unchecked	Unchecked	Unchecked	Unchecked	Unchecked		Strongly support	Never	Unchecked	Unchecked	Unchecked	Unchecked	Unchecked	Unchecked		Not a problem at all	I don't know	Somewhat comfortable	Unchecked	Checked	Unchecked	Unchecked	Unchecked	Unchecked
Yes	Yes	Effective	Effective	Effective	Effective	Effective	No		Unchecked	Checked	Unchecked	Unchecked	Unchecked	Unchecked		No		Unchecked	Checked	Unchecked	Unchecked	Unchecked		No		Unchecked	Checked	Unchecked	Unchecked	Unchecked		Strongly support	Never	Unchecked	Unchecked	Unchecked	Unchecked	Unchecked	Unchecked		A small problem	Stayed about the same	Somewhat comfortable	Unchecked	Unchecked	Checked	Unchecked	Unchecked	Unchecked
No									Unchecked	Unchecked	Unchecked	Unchecked	Unchecked	Unchecked				Unchecked	Unchecked	Unchecked	Unchecked	Unchecked				Unchecked	Unchecked	Unchecked	Unchecked	Unchecked				Unchecked	Unchecked	Unchecked	Unchecked	Unchecked	Unchecked					Unchecked	Unchecked	Unchecked	Unchecked	Unchecked	Unchecked
No									Unchecked	Unchecked	Unchecked	Unchecked	Unchecked	Unchecked				Unchecked	Unchecked	Unchecked	Unchecked	Unchecked				Unchecked	Unchecked	Unchecked	Unchecked	Unchecked				Unchecked	Unchecked	Unchecked	Unchecked	Unchecked	Unchecked					Unchecked	Unchecked	Unchecked	Unchecked	Unchecked	Unchecked
No									Unchecked	Unchecked	Unchecked	Unchecked	Unchecked	Unchecked				Unchecked	Unchecked	Unchecked	Unchecked	Unchecked				Unchecked	Unchecked	Unchecked	Unchecked	Unchecked				Unchecked	Unchecked	Unchecked	Unchecked	Unchecked	Unchecked					Unchecked	Unchecked	Unchecked	Unchecked	Unchecked	Unchecked
Yes	Yes	Very effective	Effective	Very effective	Effective	Effective	Yes	6 months to 3 years	Unchecked	Unchecked	Unchecked	Unchecked	Unchecked	Unchecked		Yes	6 months to 3 years	Unchecked	Unchecked	Unchecked	Unchecked	Unchecked		Yes	6 months to 3 years	Unchecked	Unchecked	Unchecked	Unchecked	Unchecked		Somewhat support	Often	Unchecked	Checked	Unchecked	Unchecked	Unchecked	Unchecked		A small problem	Gotten better (fewer parents are refusing)	Extremely comfortable	Unchecked	Unchecked	Checked	Unchecked	Unchecked	Unchecked
									Unchecked	Unchecked	Unchecked	Unchecked	Unchecked	Unchecked				Unchecked	Unchecked	Unchecked	Unchecked	Unchecked				Unchecked	Unchecked	Unchecked	Unchecked	Unchecked				Unchecked	Unchecked	Unchecked	Unchecked	Unchecked	Unchecked					Unchecked	Unchecked	Unchecked	Unchecked	Unchecked	Unchecked
Yes	Yes	Very effective	Effective	Very effective	Somewhat effective	Very effective	No		Unchecked	Checked	Unchecked	Unchecked	Unchecked	Unchecked		No		Checked	Unchecked	Unchecked	Unchecked	Unchecked		Yes	3 years to 6 years	Unchecked	Unchecked	Unchecked	Unchecked	Unchecked		Strongly support	Sometimes	Unchecked	Unchecked	Checked	Unchecked	Unchecked	Unchecked		Not a problem at all	Stayed about the same	Somewhat comfortable	Checked	Checked	Checked	Unchecked	Checked	Unchecked
No									Unchecked	Unchecked	Unchecked	Unchecked	Unchecked	Unchecked				Unchecked	Unchecked	Unchecked	Unchecked	Unchecked				Unchecked	Unchecked	Unchecked	Unchecked	Unchecked				Unchecked	Unchecked	Unchecked	Unchecked	Unchecked	Unchecked					Unchecked	Unchecked	Unchecked	Unchecked	Unchecked	Unchecked
No									Unchecked	Unchecked	Unchecked	Unchecked	Unchecked	Unchecked				Unchecked	Unchecked	Unchecked	Unchecked	Unchecked				Unchecked	Unchecked	Unchecked	Unchecked	Unchecked				Unchecked	Unchecked	Unchecked	Unchecked	Unchecked	Unchecked					Unchecked	Unchecked	Unchecked	Unchecked	Unchecked	Unchecked
Yes	Yes	Very effective	Very effective	Very effective	Very effective	Very effective	No		Unchecked	Checked	Unchecked	Unchecked	Unchecked	Unchecked		Yes	6 months to 3 years	Unchecked	Unchecked	Unchecked	Unchecked	Unchecked		Yes	6 years and older	Unchecked	Unchecked	Unchecked	Unchecked	Unchecked		Strongly support	Sometimes	Checked	Unchecked	Unchecked	Unchecked	Unchecked	Unchecked		Not a problem at all	Stayed about the same	Extremely comfortable	Checked	Unchecked	Unchecked	Unchecked	Unchecked	Unchecked
									Unchecked	Unchecked	Unchecked	Unchecked	Unchecked	Unchecked				Unchecked	Unchecked	Unchecked	Unchecked	Unchecked				Unchecked	Unchecked	Unchecked	Unchecked	Unchecked				Unchecked	Unchecked	Unchecked	Unchecked	Unchecked	Unchecked					Unchecked	Unchecked	Unchecked	Unchecked	Unchecked	Unchecked
Yes	Yes	Very effective	Very effective	Very effective	Effective	Very effective	No		Checked	Unchecked	Unchecked	Unchecked	Unchecked	Unchecked		No		Unchecked	Checked	Unchecked	Unchecked	Unchecked		Yes	6 months to 3 years	Unchecked	Unchecked	Unchecked	Unchecked	Unchecked		Strongly support	Sometimes	Unchecked	Unchecked	Checked	Unchecked	Unchecked	Unchecked		A small problem	Stayed about the same	Somewhat comfortable	Checked	Checked	Checked	Unchecked	Checked	Unchecked
									Unchecked	Unchecked	Unchecked	Unchecked	Unchecked	Unchecked				Unchecked	Unchecked	Unchecked	Unchecked	Unchecked				Unchecked	Unchecked	Unchecked	Unchecked	Unchecked				Unchecked	Unchecked	Unchecked	Unchecked	Unchecked	Unchecked					Unchecked	Unchecked	Unchecked	Unchecked	Unchecked	Unchecked
									Unchecked	Unchecked	Unchecked	Unchecked	Unchecked	Unchecked				Unchecked	Unchecked	Unchecked	Unchecked	Unchecked				Unchecked	Unchecked	Unchecked	Unchecked	Unchecked				Unchecked	Unchecked	Unchecked	Unchecked	Unchecked	Unchecked					Unchecked	Unchecked	Unchecked	Unchecked	Unchecked	Unchecked
									Unchecked	Unchecked	Unchecked	Unchecked	Unchecked	Unchecked				Unchecked	Unchecked	Unchecked	Unchecked	Unchecked				Unchecked	Unchecked	Unchecked	Unchecked	Unchecked				Unchecked	Unchecked	Unchecked	Unchecked	Unchecked	Unchecked					Unchecked	Unchecked	Unchecked	Unchecked	Unchecked	Unchecked
Yes	Yes	Very effective	Effective	Very effective	Somewhat effective	Very effective	Yes	6 months to 3 years	Unchecked	Unchecked	Unchecked	Unchecked	Unchecked	Unchecked		Yes	6 months to 3 years	Unchecked	Unchecked	Unchecked	Unchecked	Unchecked		Yes	6 months to 3 years	Unchecked	Unchecked	Unchecked	Unchecked	Unchecked		Strongly support	Never	Unchecked	Unchecked	Unchecked	Unchecked	Unchecked	Unchecked		A small problem	Stayed about the same	Somewhat comfortable	Unchecked	Checked	Checked	Unchecked	Unchecked	Checked
Yes	Yes	Very effective	Very effective	Effective	Very effective	Very effective	Yes	6 months to 3 years	Unchecked	Unchecked	Unchecked	Unchecked	Unchecked	Unchecked		No		Unchecked	Checked	Unchecked	Unchecked	Unchecked		Yes	6 years and older	Unchecked	Unchecked	Unchecked	Unchecked	Unchecked		Strongly support	Sometimes	Checked	Unchecked	Unchecked	Unchecked	Unchecked	Unchecked		A small problem	Gotten better (fewer parents are refusing)	Somewhat comfortable	Unchecked	Unchecked	Unchecked	Unchecked	Unchecked	Unchecked
Yes	Yes	Very effective	Somewhat effective	Very effective	Effective	Very effective	No		Unchecked	Checked	Unchecked	Unchecked	Unchecked	Unchecked		Yes	6 months to 3 years	Unchecked	Unchecked	Unchecked	Unchecked	Unchecked		Yes	3 years to 6 years	Unchecked	Unchecked	Unchecked	Unchecked	Unchecked		Strongly support	Sometimes	Unchecked	Unchecked	Checked	Unchecked	Unchecked	Unchecked		A small problem	Stayed about the same	Somewhat comfortable	Unchecked	Checked	Unchecked	Unchecked	Unchecked	Unchecked
Yes	Yes	Very effective	Very effective	Very effective	Effective	Effective	Yes	6 months to 3 years	Unchecked	Unchecked	Unchecked	Unchecked	Unchecked	Unchecked		Yes	6 months to 3 years	Unchecked	Unchecked	Unchecked	Unchecked	Unchecked		Yes	6 months to 3 years	Unchecked	Unchecked	Unchecked	Unchecked	Unchecked		Strongly support	Sometimes	Unchecked	Unchecked	Checked	Unchecked	Unchecked	Unchecked		A small problem	Stayed about the same	Somewhat comfortable	Unchecked	Unchecked	Unchecked	Checked	Unchecked	Unchecked
Yes	Yes	Very effective	Very effective	Very effective	Effective	Very effective	Yes	Birth to 6 months	Unchecked	Unchecked	Unchecked	Unchecked	Unchecked	Unchecked		Yes	6 months to 3 years	Unchecked	Unchecked	Unchecked	Unchecked	Unchecked		Yes	3 years to 6 years	Unchecked	Unchecked	Unchecked	Unchecked	Unchecked		Strongly support	Sometimes	Checked	Checked	Checked	Unchecked	Unchecked	Unchecked		A medium-sized problem	Stayed about the same	Extremely comfortable	Unchecked	Unchecked	Unchecked	Checked	Unchecked	Checked
Yes	Yes	Effective	Effective	Effective	Effective	Very effective	Yes	6 months to 3 years	Unchecked	Unchecked	Unchecked	Unchecked	Unchecked	Unchecked		Yes	6 months to 3 years	Unchecked	Unchecked	Unchecked	Unchecked	Unchecked		Yes	3 years to 6 years	Unchecked	Unchecked	Unchecked	Unchecked	Unchecked		Strongly support	Never	Unchecked	Unchecked	Unchecked	Unchecked	Unchecked	Unchecked		A small problem	Gotten worse (more parents are refusing)	Somewhat comfortable	Unchecked	Checked	Checked	Unchecked	Unchecked	Unchecked
Yes	Yes	Very effective	Effective	Somewhat effective	Somewhat effective	Very effective	Yes	6 months to 3 years	Unchecked	Unchecked	Unchecked	Unchecked	Unchecked	Unchecked		Yes	3 years to 6 years	Unchecked	Unchecked	Unchecked	Unchecked	Unchecked		Yes	6 months to 3 years	Unchecked	Unchecked	Unchecked	Unchecked	Unchecked		Strongly support	Sometimes	Unchecked	Checked	Unchecked	Unchecked	Unchecked	Unchecked		A small problem	Stayed about the same	Somewhat comfortable	Unchecked	Unchecked	Unchecked	Unchecked	Unchecked	Unchecked
Yes	Yes	Very effective	Very effective	Effective	Somewhat effective	Very effective	Yes	6 months to 3 years	Unchecked	Unchecked	Unchecked	Unchecked	Unchecked	Unchecked		No		Unchecked	Unchecked	Unchecked	Unchecked	Checked	We work closely with ther dental department where they received this treatment.	Yes	6 months to 3 years	Unchecked	Unchecked	Unchecked	Unchecked	Unchecked		Strongly support	Never	Unchecked	Unchecked	Unchecked	Unchecked	Unchecked	Unchecked		Not a problem at all	Stayed about the same	Extremely comfortable	Unchecked	Unchecked	Checked	Unchecked	Unchecked	Unchecked
Yes	Yes	Very effective	Effective	Very effective	Effective	Very effective	No		Unchecked	Checked	Unchecked	Unchecked	Unchecked	Unchecked		Yes	6 months to 3 years	Unchecked	Unchecked	Unchecked	Unchecked	Unchecked		Yes	6 months to 3 years	Unchecked	Unchecked	Unchecked	Unchecked	Unchecked		Strongly support	Sometimes	Unchecked	Unchecked	Checked	Unchecked	Unchecked	Unchecked		A small problem	Stayed about the same	Extremely comfortable	Unchecked	Unchecked	Unchecked	Checked	Unchecked	Checked
Yes	Yes	Very effective	Very effective	Very effective	Effective	Very effective	No		Unchecked	Unchecked	Unchecked	Unchecked	Unchecked	Checked	I am a pediatric ICU doctor.	No		Unchecked	Unchecked	Unchecked	Unchecked	Checked	I am a pediatric ICU doctor.	Yes	6 months to 3 years	Unchecked	Unchecked	Unchecked	Unchecked	Unchecked		Strongly support	Never	Unchecked	Unchecked	Unchecked	Unchecked	Unchecked	Unchecked		Not a problem at all	I don't know	Extremely comfortable	Unchecked	Unchecked	Unchecked	Unchecked	Unchecked	Unchecked
No									Unchecked	Unchecked	Unchecked	Unchecked	Unchecked	Unchecked				Unchecked	Unchecked	Unchecked	Unchecked	Unchecked				Unchecked	Unchecked	Unchecked	Unchecked	Unchecked				Unchecked	Unchecked	Unchecked	Unchecked	Unchecked	Unchecked					Unchecked	Unchecked	Unchecked	Unchecked	Unchecked	Unchecked
No									Unchecked	Unchecked	Unchecked	Unchecked	Unchecked	Unchecked				Unchecked	Unchecked	Unchecked	Unchecked	Unchecked				Unchecked	Unchecked	Unchecked	Unchecked	Unchecked				Unchecked	Unchecked	Unchecked	Unchecked	Unchecked	Unchecked					Unchecked	Unchecked	Unchecked	Unchecked	Unchecked	Unchecked
Yes	Yes	Very effective	Very effective	Effective	Effective	Very effective	No		Unchecked	Unchecked	Unchecked	Unchecked	Unchecked	Checked	I provide consultation (as a developmental pediatrician, lending opinion to a referring primary care provider), rather than providing treatment directly.	No		Unchecked	Unchecked	Unchecked	Unchecked	Checked	I provide consultation (as a developmental pediatrician, lending opinion to a referring primary care provider), rather than providing treatment directly.	Yes	6 months to 3 years	Unchecked	Unchecked	Unchecked	Unchecked	Unchecked		Strongly support	Never	Unchecked	Unchecked	Unchecked	Unchecked	Unchecked	Unchecked		A small problem	I don't know	Somewhat comfortable	Checked	Checked	Unchecked	Checked	Unchecked	Unchecked
Yes	Yes	Effective	Effective	Effective	Effective	Effective	No		Unchecked	Unchecked	Unchecked	Unchecked	Unchecked	Checked	i'm an inpatient hospitalist	No		Unchecked	Unchecked	Unchecked	Unchecked	Checked	i'm an inpatient hospitalist	No		Unchecked	Unchecked	Unchecked	Unchecked	Checked	i'm an inpatient hospitalist	Somewhat support	Never	Unchecked	Unchecked	Unchecked	Unchecked	Unchecked	Unchecked					Unchecked	Unchecked	Unchecked	Unchecked	Unchecked	Unchecked
No									Unchecked	Unchecked	Unchecked	Unchecked	Unchecked	Unchecked				Unchecked	Unchecked	Unchecked	Unchecked	Unchecked				Unchecked	Unchecked	Unchecked	Unchecked	Unchecked				Unchecked	Unchecked	Unchecked	Unchecked	Unchecked	Unchecked					Unchecked	Unchecked	Unchecked	Unchecked	Unchecked	Unchecked
Yes	Yes	Very effective	Somewhat effective	Effective	Effective	Effective	No		Unchecked	Unchecked	Unchecked	Unchecked	Unchecked	Checked	work in urgent care, not in our scope to manage chronic medications	No		Unchecked	Unchecked	Unchecked	Unchecked	Checked	work in urgent care, not in our scope to offer preventative services	Yes	6 months to 3 years	Unchecked	Unchecked	Unchecked	Unchecked	Unchecked		Somewhat support	Never	Unchecked	Unchecked	Unchecked	Unchecked	Unchecked	Unchecked		Not a problem at all	I don't know	Somewhat comfortable	Unchecked	Checked	Checked	Unchecked	Unchecked	Unchecked
No									Unchecked	Unchecked	Unchecked	Unchecked	Unchecked	Unchecked				Unchecked	Unchecked	Unchecked	Unchecked	Unchecked				Unchecked	Unchecked	Unchecked	Unchecked	Unchecked				Unchecked	Unchecked	Unchecked	Unchecked	Unchecked	Unchecked					Unchecked	Unchecked	Unchecked	Unchecked	Unchecked	Unchecked
									Unchecked	Unchecked	Unchecked	Unchecked	Unchecked	Unchecked				Unchecked	Unchecked	Unchecked	Unchecked	Unchecked				Unchecked	Unchecked	Unchecked	Unchecked	Unchecked				Unchecked	Unchecked	Unchecked	Unchecked	Unchecked	Unchecked					Unchecked	Unchecked	Unchecked	Unchecked	Unchecked	Unchecked
Yes	Yes	Very effective	Effective	Very effective	Somewhat effective	Effective	Yes	6 months to 3 years	Unchecked	Unchecked	Unchecked	Unchecked	Unchecked	Unchecked		Yes	6 months to 3 years	Unchecked	Unchecked	Unchecked	Unchecked	Unchecked		Yes	3 years to 6 years	Unchecked	Unchecked	Unchecked	Unchecked	Unchecked		Strongly support	Sometimes	Unchecked	Unchecked	Checked	Unchecked	Unchecked	Unchecked		A small problem	Stayed about the same	Extremely comfortable	Unchecked	Checked	Checked	Unchecked	Unchecked	Unchecked
Yes	Yes	Effective		Effective	Effective	Effective	Yes	6 months to 3 years	Unchecked	Unchecked	Unchecked	Unchecked	Unchecked	Unchecked		No		Unchecked	Unchecked	Unchecked	Unchecked	Checked	we have planned to do so, but have not created a plan for this yet.	Yes	3 years to 6 years	Unchecked	Unchecked	Unchecked	Unchecked	Unchecked		Somewhat support	Sometimes	Unchecked	Checked	Checked	Unchecked	Unchecked	Unchecked		A small problem	Stayed about the same	Somewhat uncomfortable	Checked	Checked	Checked	Unchecked	Unchecked	Unchecked
Yes	Yes	Very effective	Effective	Very effective	Very effective	Effective	No		Unchecked	Checked	Unchecked	Unchecked	Unchecked	Unchecked		Yes	6 months to 3 years	Unchecked	Unchecked	Unchecked	Unchecked	Unchecked		Yes	6 months to 3 years	Unchecked	Unchecked	Unchecked	Unchecked	Unchecked		Strongly support	Sometimes	Unchecked	Checked	Unchecked	Unchecked	Unchecked	Unchecked		A small problem	Gotten better (fewer parents are refusing)	Extremely comfortable	Unchecked	Unchecked	Unchecked	Unchecked	Unchecked	Unchecked
Yes	Yes	Very effective	Somewhat effective	Very effective	Somewhat effective	Effective	No		Unchecked	Checked	Unchecked	Unchecked	Unchecked	Unchecked		Yes	6 months to 3 years	Unchecked	Unchecked	Unchecked	Unchecked	Unchecked		Yes	6 months to 3 years	Unchecked	Unchecked	Unchecked	Unchecked	Unchecked		Strongly support	Sometimes	Unchecked	Unchecked	Checked	Unchecked	Unchecked	Unchecked		Not a problem at all	I don't know	Extremely comfortable	Unchecked	Unchecked	Checked	Unchecked	Unchecked	Unchecked
Yes	Yes	Very effective	Somewhat effective	Very effective	Very effective	Very effective	No		Unchecked	Checked	Unchecked	Checked	Unchecked	Unchecked		Yes	3 years to 6 years	Unchecked	Unchecked	Unchecked	Unchecked	Unchecked		Yes	3 years to 6 years	Unchecked	Unchecked	Unchecked	Unchecked	Unchecked		Strongly support	Never	Unchecked	Unchecked	Unchecked	Unchecked	Unchecked	Unchecked		Not a problem at all	Stayed about the same	Extremely comfortable	Unchecked	Checked	Checked	Unchecked	Unchecked	Unchecked
Yes	Yes	Very effective	Effective	Effective	Effective	Very effective	No		Unchecked	Unchecked	Unchecked	Unchecked	Unchecked	Checked	Local pediatric dentists are not recommending it so I discontinued prescribing	No		Unchecked	Unchecked	Unchecked	Unchecked	Checked	local dentists and dental clinic in our community health center of which we are a part do this	Yes	6 months to 3 years	Unchecked	Unchecked	Unchecked	Unchecked	Unchecked		Strongly support	Sometimes	Checked	Unchecked	Unchecked	Unchecked	Unchecked	Unchecked		A small problem	Stayed about the same	Somewhat comfortable	Unchecked	Unchecked	Unchecked	Unchecked	Unchecked	Unchecked
									Unchecked	Unchecked	Unchecked	Unchecked	Unchecked	Unchecked				Unchecked	Unchecked	Unchecked	Unchecked	Unchecked				Unchecked	Unchecked	Unchecked	Unchecked	Unchecked				Unchecked	Unchecked	Unchecked	Unchecked	Unchecked	Unchecked					Unchecked	Unchecked	Unchecked	Unchecked	Unchecked	Unchecked
No									Unchecked	Unchecked	Unchecked	Unchecked	Unchecked	Unchecked				Unchecked	Unchecked	Unchecked	Unchecked	Unchecked				Unchecked	Unchecked	Unchecked	Unchecked	Unchecked				Unchecked	Unchecked	Unchecked	Unchecked	Unchecked	Unchecked					Unchecked	Unchecked	Unchecked	Unchecked	Unchecked	Unchecked
Yes	Yes	Very effective	Very effective	Very effective	Effective	Very effective	Yes	6 months to 3 years	Unchecked	Unchecked	Unchecked	Unchecked	Unchecked	Unchecked		Yes	6 months to 3 years	Unchecked	Unchecked	Unchecked	Unchecked	Unchecked		Yes	6 months to 3 years	Unchecked	Unchecked	Unchecked	Unchecked	Unchecked		Strongly support	Sometimes	Unchecked	Checked	Unchecked	Unchecked	Unchecked	Unchecked		A small problem	Gotten better (fewer parents are refusing)	Somewhat comfortable	Unchecked	Unchecked	Unchecked	Checked	Unchecked	Unchecked
Yes	Yes	Very effective	Effective	Effective	Effective	Very effective	Yes	6 months to 3 years	Unchecked	Unchecked	Unchecked	Unchecked	Unchecked	Unchecked		Yes	6 months to 3 years	Unchecked	Unchecked	Unchecked	Unchecked	Unchecked		Yes	6 months to 3 years	Unchecked	Unchecked	Unchecked	Unchecked	Unchecked		Strongly support	Sometimes	Checked	Checked	Unchecked	Unchecked	Unchecked	Unchecked		A small problem	Gotten better (fewer parents are refusing)	Somewhat comfortable	Unchecked	Unchecked	Unchecked	Checked	Unchecked	Unchecked
Yes	Yes	Effective	Somewhat effective	Very effective	Somewhat effective	Very effective	No		Unchecked	Checked	Unchecked	Unchecked	Unchecked	Unchecked		No		Unchecked	Unchecked	Unchecked	Unchecked	Checked	Haven't been trained on it. I would need help implementing it in my practice. (our practice supervisors are always overwhelmed and it seems we need a physician champion to push things along). I am unsure which patients I would target besides Medicaid patients	Yes	3 years to 6 years	Unchecked	Unchecked	Unchecked	Unchecked	Unchecked		Strongly support	Sometimes	Unchecked	Checked	Unchecked	Unchecked	Unchecked	Unchecked		A small problem	I don't know	Somewhat uncomfortable	Checked	Unchecked	Unchecked	Unchecked	Checked	Unchecked
									Unchecked	Unchecked	Unchecked	Unchecked	Unchecked	Unchecked				Unchecked	Unchecked	Unchecked	Unchecked	Unchecked				Unchecked	Unchecked	Unchecked	Unchecked	Unchecked				Unchecked	Unchecked	Unchecked	Unchecked	Unchecked	Unchecked					Unchecked	Unchecked	Unchecked	Unchecked	Unchecked	Unchecked
Yes	Yes	Very effective	Effective	Very effective	Very effective	Effective	No		Unchecked	Checked	Unchecked	Unchecked	Unchecked	Checked	I am a subspecialist, so not doing well child checkups.	No		Unchecked	Unchecked	Unchecked	Unchecked	Checked	Outside my scope of practice.	Yes	3 years to 6 years	Unchecked	Unchecked	Unchecked	Unchecked	Unchecked		Strongly support	Never	Unchecked	Unchecked	Unchecked	Unchecked	Unchecked	Unchecked		Not a problem at all	I don't know	Somewhat comfortable	Unchecked	Checked	Checked	Unchecked	Checked	Unchecked
Yes	Yes	Very effective	Effective	Effective	Somewhat effective	Very effective	No		Unchecked	Unchecked	Unchecked	Unchecked	Unchecked	Checked	Urgent Care setting, not primary care.	No		Unchecked	Unchecked	Unchecked	Unchecked	Checked	Urgent Care setting, not primary care.	Yes	6 months to 3 years	Unchecked	Unchecked	Unchecked	Unchecked	Unchecked		Strongly support	Sometimes	Unchecked	Unchecked	Unchecked	Unchecked	Unchecked	Checked	Public water fluoridation	A medium-sized problem	Gotten better (fewer parents are refusing)	Somewhat comfortable	Unchecked	Checked	Unchecked	Unchecked	Unchecked	Unchecked
No									Unchecked	Unchecked	Unchecked	Unchecked	Unchecked	Unchecked				Unchecked	Unchecked	Unchecked	Unchecked	Unchecked				Unchecked	Unchecked	Unchecked	Unchecked	Unchecked				Unchecked	Unchecked	Unchecked	Unchecked	Unchecked	Unchecked					Unchecked	Unchecked	Unchecked	Unchecked	Unchecked	Unchecked
No									Unchecked	Unchecked	Unchecked	Unchecked	Unchecked	Unchecked				Unchecked	Unchecked	Unchecked	Unchecked	Unchecked				Unchecked	Unchecked	Unchecked	Unchecked	Unchecked				Unchecked	Unchecked	Unchecked	Unchecked	Unchecked	Unchecked					Unchecked	Unchecked	Unchecked	Unchecked	Unchecked	Unchecked
No									Unchecked	Unchecked	Unchecked	Unchecked	Unchecked	Unchecked				Unchecked	Unchecked	Unchecked	Unchecked	Unchecked				Unchecked	Unchecked	Unchecked	Unchecked	Unchecked				Unchecked	Unchecked	Unchecked	Unchecked	Unchecked	Unchecked					Unchecked	Unchecked	Unchecked	Unchecked	Unchecked	Unchecked
Yes	Yes	Very effective	Somewhat effective	Effective	Effective	Very effective	Yes	6 months to 3 years	Unchecked	Unchecked	Unchecked	Unchecked	Unchecked	Unchecked		No		Unchecked	Unchecked	Unchecked	Unchecked	Checked	we have an integrated dental clinic who see our kids	Yes	6 months to 3 years	Unchecked	Unchecked	Unchecked	Unchecked	Unchecked		Somewhat support	Sometimes	Checked	Unchecked	Checked	Unchecked	Unchecked	Unchecked		A small problem	Gotten worse (more parents are refusing)	Somewhat comfortable	Unchecked	Checked	Checked	Unchecked	Unchecked	Unchecked
Yes	Yes	Very effective	Very effective	Very effective	Very effective	Very effective	No		Unchecked	Checked	Unchecked	Unchecked	Unchecked	Unchecked		Yes	Birth to 6 months	Unchecked	Unchecked	Unchecked	Unchecked	Unchecked		Yes	Birth to 6 months	Unchecked	Unchecked	Unchecked	Unchecked	Unchecked		Strongly support	Sometimes	Unchecked	Checked	Unchecked	Unchecked	Unchecked	Unchecked		A small problem	Stayed about the same	Extremely comfortable	Unchecked	Unchecked	Checked	Checked	Unchecked	Unchecked
No									Unchecked	Unchecked	Unchecked	Unchecked	Unchecked	Unchecked				Unchecked	Unchecked	Unchecked	Unchecked	Unchecked				Unchecked	Unchecked	Unchecked	Unchecked	Unchecked				Unchecked	Unchecked	Unchecked	Unchecked	Unchecked	Unchecked					Unchecked	Unchecked	Unchecked	Unchecked	Unchecked	Unchecked
									Unchecked	Unchecked	Unchecked	Unchecked	Unchecked	Unchecked				Unchecked	Unchecked	Unchecked	Unchecked	Unchecked				Unchecked	Unchecked	Unchecked	Unchecked	Unchecked				Unchecked	Unchecked	Unchecked	Unchecked	Unchecked	Unchecked					Unchecked	Unchecked	Unchecked	Unchecked	Unchecked	Unchecked
No									Unchecked	Unchecked	Unchecked	Unchecked	Unchecked	Unchecked				Unchecked	Unchecked	Unchecked	Unchecked	Unchecked				Unchecked	Unchecked	Unchecked	Unchecked	Unchecked				Unchecked	Unchecked	Unchecked	Unchecked	Unchecked	Unchecked					Unchecked	Unchecked	Unchecked	Unchecked	Unchecked	Unchecked
No									Unchecked	Unchecked	Unchecked	Unchecked	Unchecked	Unchecked				Unchecked	Unchecked	Unchecked	Unchecked	Unchecked				Unchecked	Unchecked	Unchecked	Unchecked	Unchecked				Unchecked	Unchecked	Unchecked	Unchecked	Unchecked	Unchecked					Unchecked	Unchecked	Unchecked	Unchecked	Unchecked	Unchecked
No									Unchecked	Unchecked	Unchecked	Unchecked	Unchecked	Unchecked				Unchecked	Unchecked	Unchecked	Unchecked	Unchecked				Unchecked	Unchecked	Unchecked	Unchecked	Unchecked				Unchecked	Unchecked	Unchecked	Unchecked	Unchecked	Unchecked					Unchecked	Unchecked	Unchecked	Unchecked	Unchecked	Unchecked
									Unchecked	Unchecked	Unchecked	Unchecked	Unchecked	Unchecked				Unchecked	Unchecked	Unchecked	Unchecked	Unchecked				Unchecked	Unchecked	Unchecked	Unchecked	Unchecked				Unchecked	Unchecked	Unchecked	Unchecked	Unchecked	Unchecked					Unchecked	Unchecked	Unchecked	Unchecked	Unchecked	Unchecked
Yes	Yes								Unchecked	Unchecked	Unchecked	Unchecked	Unchecked	Unchecked				Unchecked	Unchecked	Unchecked	Unchecked	Unchecked				Unchecked	Unchecked	Unchecked	Unchecked	Unchecked				Unchecked	Unchecked	Unchecked	Unchecked	Unchecked	Unchecked					Unchecked	Unchecked	Unchecked	Unchecked	Unchecked	Unchecked
Yes	Yes	Very effective	Somewhat effective	Effective	Very effective	Very effective	No		Unchecked	Unchecked	Unchecked	Checked	Checked	Unchecked		No		Unchecked	Unchecked	Unchecked	Unchecked	Checked	I'm not sure whether or not my clinic has this available	No		Unchecked	Unchecked	Unchecked	Unchecked	Checked	I forget to specify when discussing oral hygiene	Strongly support	Sometimes	Unchecked	Checked	Checked	Checked	Unchecked	Unchecked		A medium-sized problem	I don't know	Somewhat comfortable	Checked	Checked	Checked	Checked	Unchecked	Unchecked
No									Unchecked	Unchecked	Unchecked	Unchecked	Unchecked	Unchecked				Unchecked	Unchecked	Unchecked	Unchecked	Unchecked				Unchecked	Unchecked	Unchecked	Unchecked	Unchecked				Unchecked	Unchecked	Unchecked	Unchecked	Unchecked	Unchecked					Unchecked	Unchecked	Unchecked	Unchecked	Unchecked	Unchecked
Yes	Yes	Very effective	Effective	Very effective	Very effective	Very effective	No		Unchecked	Checked	Unchecked	Unchecked	Unchecked	Checked	I do fluoride varnish instead	Yes	6 months to 3 years	Unchecked	Unchecked	Unchecked	Unchecked	Unchecked		Yes	Birth to 6 months	Unchecked	Unchecked	Unchecked	Unchecked	Unchecked		Strongly support	Sometimes	Unchecked	Checked	Checked	Unchecked	Unchecked	Unchecked		Not a problem at all	I don't know	Extremely comfortable	Checked	Unchecked	Unchecked	Checked	Unchecked	Unchecked
Yes	Yes	Very effective	Very effective	Somewhat effective	Not effective	Very effective	Yes	6 months to 3 years	Unchecked	Unchecked	Unchecked	Unchecked	Unchecked	Unchecked		Yes	6 months to 3 years	Unchecked	Unchecked	Unchecked	Unchecked	Unchecked		Yes	6 months to 3 years	Unchecked	Unchecked	Unchecked	Unchecked	Unchecked		Strongly support	Sometimes	Checked	Unchecked	Checked	Unchecked	Unchecked	Checked	concerns that it is toxic, will cause spotting. we often hear that the DDS told the family they do not need Fluoride. conflicting advice is very difficult to deal with	A big problem	Gotten worse (more parents are refusing)	Extremely comfortable	Unchecked	Unchecked	Checked	Checked	Unchecked	Unchecked
Yes	Yes	Very effective	Not effective	Effective	Effective	Effective	No		Unchecked	Unchecked	Checked	Unchecked	Unchecked	Unchecked		No		Unchecked	Unchecked	Unchecked	Unchecked	Checked	Dentists in town provide the varnish	Yes	6 months to 3 years	Unchecked	Unchecked	Unchecked	Unchecked	Unchecked		Strongly support	Sometimes	Unchecked	Unchecked	Checked	Unchecked	Unchecked	Unchecked		Not a problem at all	Gotten better (fewer parents are refusing)	Extremely comfortable	Unchecked	Unchecked	Checked	Unchecked	Unchecked	Unchecked
Yes	Yes	Very effective	Very effective	Effective	Somewhat effective	Effective	Yes	6 months to 3 years	Unchecked	Unchecked	Unchecked	Unchecked	Unchecked	Unchecked		No		Unchecked	Unchecked	Unchecked	Unchecked	Checked	Unclear training coding and billing practices	No		Unchecked	Unchecked	Unchecked	Unchecked	Checked	Type of toothpaste not generally discussed	Somewhat support	Sometimes	Unchecked	Unchecked	Checked	Unchecked	Unchecked	Unchecked		Not a problem at all	Gotten better (fewer parents are refusing)	Somewhat comfortable	Checked	Checked	Checked	Checked	Checked	Checked
Yes	Yes	Effective	Effective	Somewhat effective	Effective	Effective	Yes	6 months to 3 years	Unchecked	Unchecked	Unchecked	Unchecked	Unchecked	Unchecked		No		Unchecked	Unchecked	Unchecked	Unchecked	Checked	I have few pediatric patients.	Yes	6 months to 3 years	Unchecked	Unchecked	Unchecked	Unchecked	Unchecked		Somewhat support	Sometimes	Unchecked	Unchecked	Checked	Unchecked	Unchecked	Unchecked		Not a problem at all	Stayed about the same	Extremely comfortable	Unchecked	Checked	Checked	Unchecked	Unchecked	Unchecked
No									Unchecked	Unchecked	Unchecked	Unchecked	Unchecked	Unchecked				Unchecked	Unchecked	Unchecked	Unchecked	Unchecked				Unchecked	Unchecked	Unchecked	Unchecked	Unchecked				Unchecked	Unchecked	Unchecked	Unchecked	Unchecked	Unchecked					Unchecked	Unchecked	Unchecked	Unchecked	Unchecked	Unchecked
									Unchecked	Unchecked	Unchecked	Unchecked	Unchecked	Unchecked				Unchecked	Unchecked	Unchecked	Unchecked	Unchecked				Unchecked	Unchecked	Unchecked	Unchecked	Unchecked				Unchecked	Unchecked	Unchecked	Unchecked	Unchecked	Unchecked					Unchecked	Unchecked	Unchecked	Unchecked	Unchecked	Unchecked
Yes	Yes	Very effective	Somewhat effective	Effective	Somewhat effective	Effective	Yes	6 months to 3 years	Unchecked	Unchecked	Unchecked	Unchecked	Unchecked	Unchecked		No		Unchecked	Unchecked	Unchecked	Unchecked	Checked	Resources and training	Yes	6 months to 3 years	Unchecked	Unchecked	Unchecked	Unchecked	Unchecked		Strongly support	Sometimes	Unchecked	Unchecked	Checked	Unchecked	Unchecked	Unchecked		A small problem	Stayed about the same	Somewhat comfortable	Checked	Checked	Checked	Checked	Unchecked	Unchecked
Yes	No								Unchecked	Unchecked	Unchecked	Unchecked	Unchecked	Unchecked				Unchecked	Unchecked	Unchecked	Unchecked	Unchecked				Unchecked	Unchecked	Unchecked	Unchecked	Unchecked				Unchecked	Unchecked	Unchecked	Unchecked	Unchecked	Unchecked					Unchecked	Unchecked	Unchecked	Unchecked	Unchecked	Unchecked
Yes	Yes	Very effective	Not effective	Very effective	Very effective	Very effective	No		Unchecked	Checked	Unchecked	Unchecked	Unchecked	Unchecked		No		Unchecked	Unchecked	Unchecked	Unchecked	Checked	we used to have them in our primary care offices, but now the varnishes have not been around, so we stopped doing them.	Yes	6 months to 3 years	Unchecked	Unchecked	Unchecked	Unchecked	Unchecked		Strongly support	Never	Unchecked	Unchecked	Unchecked	Unchecked	Unchecked	Unchecked		Not a problem at all	Stayed about the same	Extremely comfortable	Unchecked	Unchecked	Checked	Unchecked	Unchecked	Unchecked
No									Unchecked	Unchecked	Unchecked	Unchecked	Unchecked	Unchecked				Unchecked	Unchecked	Unchecked	Unchecked	Unchecked				Unchecked	Unchecked	Unchecked	Unchecked	Unchecked				Unchecked	Unchecked	Unchecked	Unchecked	Unchecked	Unchecked					Unchecked	Unchecked	Unchecked	Unchecked	Unchecked	Unchecked
Yes	Yes	Effective	Effective	Effective	Somewhat effective	Somewhat effective	No		Unchecked	Unchecked	Unchecked	Checked	Unchecked	Unchecked		No		Unchecked	Unchecked	Unchecked	Unchecked	Checked	Our clinic doesn't offer it	Yes	6 months to 3 years	Unchecked	Unchecked	Unchecked	Unchecked	Unchecked		Somewhat support	Never	Unchecked	Unchecked	Unchecked	Unchecked	Unchecked	Unchecked		A medium-sized problem	I don't know	Somewhat uncomfortable	Checked	Checked	Checked	Unchecked	Checked	Unchecked
No									Unchecked	Unchecked	Unchecked	Unchecked	Unchecked	Unchecked				Unchecked	Unchecked	Unchecked	Unchecked	Unchecked				Unchecked	Unchecked	Unchecked	Unchecked	Unchecked				Unchecked	Unchecked	Unchecked	Unchecked	Unchecked	Unchecked					Unchecked	Unchecked	Unchecked	Unchecked	Unchecked	Unchecked
Yes	Yes	Very effective	Somewhat effective	Effective	Somewhat effective	Very effective	No		Unchecked	Unchecked	Unchecked	Unchecked	Unchecked	Checked	I have a subspecialty practice and do not see much primary care.	No		Unchecked	Unchecked	Unchecked	Unchecked	Checked	I have a subspecialty practice and do not see much primary care.	No		Unchecked	Unchecked	Unchecked	Unchecked	Checked	I have a subspecialty practice and do not see much primary care.	Strongly support	Never	Unchecked	Unchecked	Unchecked	Unchecked	Unchecked	Unchecked		Not a problem at all	I don't know	Somewhat comfortable	Checked	Unchecked	Unchecked	Unchecked	Unchecked	Unchecked
Yes	Yes								Unchecked	Unchecked	Unchecked	Unchecked	Unchecked	Unchecked				Unchecked	Unchecked	Unchecked	Unchecked	Unchecked				Unchecked	Unchecked	Unchecked	Unchecked	Unchecked				Unchecked	Unchecked	Unchecked	Unchecked	Unchecked	Unchecked					Unchecked	Unchecked	Unchecked	Unchecked	Unchecked	Unchecked
Yes	Yes	Very effective	Effective	Very effective	Not effective	Effective	Yes	6 months to 3 years	Unchecked	Unchecked	Unchecked	Unchecked	Unchecked	Unchecked		Yes	6 months to 3 years	Unchecked	Unchecked	Unchecked	Unchecked	Unchecked				Unchecked	Unchecked	Unchecked	Unchecked	Unchecked		Strongly support	Sometimes	Unchecked	Unchecked	Checked	Unchecked	Unchecked	Unchecked		Not a problem at all	Gotten better (fewer parents are refusing)	Extremely comfortable	Unchecked	Checked	Checked	Unchecked	Unchecked	Unchecked
No									Unchecked	Unchecked	Unchecked	Unchecked	Unchecked	Unchecked				Unchecked	Unchecked	Unchecked	Unchecked	Unchecked				Unchecked	Unchecked	Unchecked	Unchecked	Unchecked				Unchecked	Unchecked	Unchecked	Unchecked	Unchecked	Unchecked					Unchecked	Unchecked	Unchecked	Unchecked	Unchecked	Unchecked
Yes	No								Unchecked	Unchecked	Unchecked	Unchecked	Unchecked	Unchecked				Unchecked	Unchecked	Unchecked	Unchecked	Unchecked				Unchecked	Unchecked	Unchecked	Unchecked	Unchecked				Unchecked	Unchecked	Unchecked	Unchecked	Unchecked	Unchecked					Unchecked	Unchecked	Unchecked	Unchecked	Unchecked	Unchecked
No									Unchecked	Unchecked	Unchecked	Unchecked	Unchecked	Unchecked				Unchecked	Unchecked	Unchecked	Unchecked	Unchecked				Unchecked	Unchecked	Unchecked	Unchecked	Unchecked				Unchecked	Unchecked	Unchecked	Unchecked	Unchecked	Unchecked					Unchecked	Unchecked	Unchecked	Unchecked	Unchecked	Unchecked
No									Unchecked	Unchecked	Unchecked	Unchecked	Unchecked	Unchecked				Unchecked	Unchecked	Unchecked	Unchecked	Unchecked				Unchecked	Unchecked	Unchecked	Unchecked	Unchecked				Unchecked	Unchecked	Unchecked	Unchecked	Unchecked	Unchecked					Unchecked	Unchecked	Unchecked	Unchecked	Unchecked	Unchecked
Yes	Yes	Very effective	Very effective	Very effective	Somewhat effective	Very effective	Yes	Birth to 6 months	Unchecked	Unchecked	Unchecked	Unchecked	Unchecked	Unchecked		No		Unchecked	Unchecked	Unchecked	Unchecked	Checked	I am not a dentist so I would tell patients to see their dentist and get the varnish.	Yes	6 months to 3 years	Unchecked	Unchecked	Unchecked	Unchecked	Unchecked		Strongly support	Sometimes	Unchecked	Unchecked	Checked	Unchecked	Unchecked	Unchecked		A small problem	Gotten better (fewer parents are refusing)	Extremely comfortable	Unchecked	Unchecked	Checked	Unchecked	Unchecked	Unchecked
Yes	Yes	Very effective	Effective	Effective	Effective	Effective	No		Unchecked	Checked	Unchecked	Unchecked	Unchecked	Unchecked		Yes	3 years to 6 years	Unchecked	Unchecked	Unchecked	Unchecked	Unchecked		Yes	3 years to 6 years	Unchecked	Unchecked	Unchecked	Unchecked	Unchecked		Strongly support	Sometimes	Unchecked	Checked	Checked	Unchecked	Unchecked	Unchecked		Not a problem at all	I don't know	Extremely comfortable	Checked	Unchecked	Checked	Unchecked	Unchecked	Unchecked
Yes	Yes	Very effective	Very effective	Effective	Effective	Very effective	No		Unchecked	Unchecked	Unchecked	Unchecked	Unchecked	Checked	We do not do well child checks only acute care for children	No		Unchecked	Unchecked	Unchecked	Unchecked	Checked	Same as above	No		Unchecked	Unchecked	Unchecked	Unchecked	Checked	See above	Strongly support	Never	Unchecked	Unchecked	Unchecked	Unchecked	Unchecked	Unchecked		A medium-sized problem	I don't know	Extremely comfortable	Unchecked	Unchecked	Unchecked	Unchecked	Unchecked	Unchecked
Yes	Yes	Very effective	Very effective	Effective	Somewhat effective	Effective	No		Checked	Checked	Unchecked	Unchecked	Unchecked	Unchecked		No		Checked	Checked	Unchecked	Unchecked	Unchecked		Yes	6 months to 3 years	Unchecked	Unchecked	Unchecked	Unchecked	Unchecked		Somewhat support	Sometimes	Unchecked	Unchecked	Checked	Unchecked	Unchecked	Unchecked		Not a problem at all	Gotten better (fewer parents are refusing)	Somewhat comfortable	Unchecked	Unchecked	Unchecked	Unchecked	Unchecked	Unchecked
No									Unchecked	Unchecked	Unchecked	Unchecked	Unchecked	Unchecked				Unchecked	Unchecked	Unchecked	Unchecked	Unchecked				Unchecked	Unchecked	Unchecked	Unchecked	Unchecked				Unchecked	Unchecked	Unchecked	Unchecked	Unchecked	Unchecked					Unchecked	Unchecked	Unchecked	Unchecked	Unchecked	Unchecked
Yes	Yes	Very effective	Effective	Effective	Effective	Effective	No		Unchecked	Checked	Unchecked	Unchecked	Unchecked	Unchecked		No		Unchecked	Checked	Unchecked	Unchecked	Unchecked		Yes	6 months to 3 years	Unchecked	Unchecked	Unchecked	Unchecked	Unchecked		Strongly support	Never	Unchecked	Unchecked	Unchecked	Unchecked	Unchecked	Unchecked		Not a problem at all	I don't know	Somewhat comfortable	Unchecked	Checked	Unchecked	Unchecked	Unchecked	Unchecked
									Unchecked	Unchecked	Unchecked	Unchecked	Unchecked	Unchecked				Unchecked	Unchecked	Unchecked	Unchecked	Unchecked				Unchecked	Unchecked	Unchecked	Unchecked	Unchecked				Unchecked	Unchecked	Unchecked	Unchecked	Unchecked	Unchecked					Unchecked	Unchecked	Unchecked	Unchecked	Unchecked	Unchecked
Yes	Yes	Very effective	Effective	Effective	Very effective	Very effective	Yes	6 months to 3 years	Unchecked	Unchecked	Unchecked	Unchecked	Unchecked	Unchecked		Yes	6 months to 3 years	Unchecked	Unchecked	Unchecked	Unchecked	Unchecked		Yes	3 years to 6 years	Unchecked	Unchecked	Unchecked	Unchecked	Unchecked		Strongly support	Sometimes	Unchecked	Unchecked	Checked	Unchecked	Unchecked	Unchecked		Not a problem at all	I don't know	Extremely comfortable	Unchecked	Unchecked	Unchecked	Unchecked	Unchecked	Unchecked
No									Unchecked	Unchecked	Unchecked	Unchecked	Unchecked	Unchecked				Unchecked	Unchecked	Unchecked	Unchecked	Unchecked				Unchecked	Unchecked	Unchecked	Unchecked	Unchecked				Unchecked	Unchecked	Unchecked	Unchecked	Unchecked	Unchecked					Unchecked	Unchecked	Unchecked	Unchecked	Unchecked	Unchecked
									Unchecked	Unchecked	Unchecked	Unchecked	Unchecked	Unchecked				Unchecked	Unchecked	Unchecked	Unchecked	Unchecked				Unchecked	Unchecked	Unchecked	Unchecked	Unchecked				Unchecked	Unchecked	Unchecked	Unchecked	Unchecked	Unchecked					Unchecked	Unchecked	Unchecked	Unchecked	Unchecked	Unchecked
									Unchecked	Unchecked	Unchecked	Unchecked	Unchecked	Unchecked				Unchecked	Unchecked	Unchecked	Unchecked	Unchecked				Unchecked	Unchecked	Unchecked	Unchecked	Unchecked				Unchecked	Unchecked	Unchecked	Unchecked	Unchecked	Unchecked					Unchecked	Unchecked	Unchecked	Unchecked	Unchecked	Unchecked
Yes	Yes	Very effective	Somewhat effective	Very effective	Effective	Somewhat effective	No		Unchecked	Checked	Unchecked	Unchecked	Unchecked	Unchecked		No		Unchecked	Unchecked	Unchecked	Unchecked	Checked	Difficulty getting insurance reimbursement, and patient complaints about being billed for it.	Yes	3 years to 6 years	Unchecked	Unchecked	Unchecked	Unchecked	Unchecked		Somewhat support	Never	Unchecked	Unchecked	Unchecked	Unchecked	Unchecked	Unchecked		A medium-sized problem	Stayed about the same	Somewhat comfortable	Unchecked	Checked	Checked	Unchecked	Unchecked	Unchecked
No									Unchecked	Unchecked	Unchecked	Unchecked	Unchecked	Unchecked				Unchecked	Unchecked	Unchecked	Unchecked	Unchecked				Unchecked	Unchecked	Unchecked	Unchecked	Unchecked				Unchecked	Unchecked	Unchecked	Unchecked	Unchecked	Unchecked					Unchecked	Unchecked	Unchecked	Unchecked	Unchecked	Unchecked
No									Unchecked	Unchecked	Unchecked	Unchecked	Unchecked	Unchecked				Unchecked	Unchecked	Unchecked	Unchecked	Unchecked				Unchecked	Unchecked	Unchecked	Unchecked	Unchecked				Unchecked	Unchecked	Unchecked	Unchecked	Unchecked	Unchecked					Unchecked	Unchecked	Unchecked	Unchecked	Unchecked	Unchecked
No									Unchecked	Unchecked	Unchecked	Unchecked	Unchecked	Unchecked				Unchecked	Unchecked	Unchecked	Unchecked	Unchecked				Unchecked	Unchecked	Unchecked	Unchecked	Unchecked				Unchecked	Unchecked	Unchecked	Unchecked	Unchecked	Unchecked					Unchecked	Unchecked	Unchecked	Unchecked	Unchecked	Unchecked
Yes	Yes	Very effective	Very effective	Very effective	Very effective	Effective	Yes	6 months to 3 years	Unchecked	Unchecked	Unchecked	Unchecked	Unchecked	Unchecked		Yes	Birth to 6 months	Unchecked	Unchecked	Unchecked	Unchecked	Unchecked		Yes	Birth to 6 months	Unchecked	Unchecked	Unchecked	Unchecked	Unchecked		Strongly support	Sometimes	Checked	Unchecked	Unchecked	Unchecked	Checked	Unchecked		A medium-sized problem	Stayed about the same	Extremely uncomfortable	Checked	Unchecked	Unchecked	Checked	Unchecked	Unchecked
									Unchecked	Unchecked	Unchecked	Unchecked	Unchecked	Unchecked				Unchecked	Unchecked	Unchecked	Unchecked	Unchecked				Unchecked	Unchecked	Unchecked	Unchecked	Unchecked				Unchecked	Unchecked	Unchecked	Unchecked	Unchecked	Unchecked					Unchecked	Unchecked	Unchecked	Unchecked	Unchecked	Unchecked
No									Unchecked	Unchecked	Unchecked	Unchecked	Unchecked	Unchecked				Unchecked	Unchecked	Unchecked	Unchecked	Unchecked				Unchecked	Unchecked	Unchecked	Unchecked	Unchecked				Unchecked	Unchecked	Unchecked	Unchecked	Unchecked	Unchecked					Unchecked	Unchecked	Unchecked	Unchecked	Unchecked	Unchecked
Yes	Yes	Effective	Somewhat effective	Effective	Somewhat effective	Effective	Yes	6 months to 3 years	Unchecked	Unchecked	Unchecked	Unchecked	Unchecked	Unchecked		No		Unchecked	Unchecked	Unchecked	Unchecked	Checked	don't have in clinic	No		Unchecked	Unchecked	Unchecked	Unchecked	Checked	not enough time	Somewhat support	Never	Unchecked	Unchecked	Unchecked	Unchecked	Unchecked	Unchecked			Stayed about the same		Unchecked	Checked	Checked	Checked	Unchecked	Unchecked
									Unchecked	Unchecked	Unchecked	Unchecked	Unchecked	Unchecked				Unchecked	Unchecked	Unchecked	Unchecked	Unchecked				Unchecked	Unchecked	Unchecked	Unchecked	Unchecked				Unchecked	Unchecked	Unchecked	Unchecked	Unchecked	Unchecked					Unchecked	Unchecked	Unchecked	Unchecked	Unchecked	Unchecked
No									Unchecked	Unchecked	Unchecked	Unchecked	Unchecked	Unchecked				Unchecked	Unchecked	Unchecked	Unchecked	Unchecked				Unchecked	Unchecked	Unchecked	Unchecked	Unchecked				Unchecked	Unchecked	Unchecked	Unchecked	Unchecked	Unchecked					Unchecked	Unchecked	Unchecked	Unchecked	Unchecked	Unchecked
Yes	Yes	Very effective	Not effective	Effective	Very effective	Very effective	No		Unchecked	Checked	Unchecked	Checked	Checked	Unchecked		Yes	6 months to 3 years	Unchecked	Unchecked	Unchecked	Unchecked	Unchecked		Yes	6 months to 3 years	Unchecked	Unchecked	Unchecked	Unchecked	Unchecked		Strongly support	Sometimes	Unchecked	Checked	Checked	Unchecked	Unchecked	Unchecked		A small problem	Stayed about the same	Somewhat comfortable	Unchecked	Checked	Checked	Unchecked	Unchecked	Checked
Yes	Yes	Very effective	Effective	Very effective	Effective	Very effective	Yes	6 months to 3 years	Unchecked	Unchecked	Unchecked	Unchecked	Unchecked	Unchecked		Yes	6 months to 3 years	Unchecked	Unchecked	Unchecked	Unchecked	Unchecked		Yes	6 months to 3 years	Unchecked	Unchecked	Unchecked	Unchecked	Unchecked		Strongly support	Sometimes	Unchecked	Unchecked	Checked	Unchecked	Unchecked	Unchecked		A small problem	Gotten better (fewer parents are refusing)	Somewhat comfortable	Checked	Unchecked	Checked	Checked	Unchecked	Unchecked
									Unchecked	Unchecked	Unchecked	Unchecked	Unchecked	Unchecked				Unchecked	Unchecked	Unchecked	Unchecked	Unchecked				Unchecked	Unchecked	Unchecked	Unchecked	Unchecked				Unchecked	Unchecked	Unchecked	Unchecked	Unchecked	Unchecked					Unchecked	Unchecked	Unchecked	Unchecked	Unchecked	Unchecked
No									Unchecked	Unchecked	Unchecked	Unchecked	Unchecked	Unchecked				Unchecked	Unchecked	Unchecked	Unchecked	Unchecked				Unchecked	Unchecked	Unchecked	Unchecked	Unchecked				Unchecked	Unchecked	Unchecked	Unchecked	Unchecked	Unchecked					Unchecked	Unchecked	Unchecked	Unchecked	Unchecked	Unchecked
									Unchecked	Unchecked	Unchecked	Unchecked	Unchecked	Unchecked				Unchecked	Unchecked	Unchecked	Unchecked	Unchecked				Unchecked	Unchecked	Unchecked	Unchecked	Unchecked				Unchecked	Unchecked	Unchecked	Unchecked	Unchecked	Unchecked					Unchecked	Unchecked	Unchecked	Unchecked	Unchecked	Unchecked
No									Unchecked	Unchecked	Unchecked	Unchecked	Unchecked	Unchecked				Unchecked	Unchecked	Unchecked	Unchecked	Unchecked				Unchecked	Unchecked	Unchecked	Unchecked	Unchecked				Unchecked	Unchecked	Unchecked	Unchecked	Unchecked	Unchecked					Unchecked	Unchecked	Unchecked	Unchecked	Unchecked	Unchecked
Yes	Yes	Very effective	Very effective	Effective	Effective	Effective	No		Unchecked	Unchecked	Unchecked	Checked	Checked	Unchecked		Yes	6 months to 3 years	Unchecked	Unchecked	Unchecked	Unchecked	Unchecked		Yes	6 years and older	Unchecked	Unchecked	Unchecked	Unchecked	Unchecked		Strongly support	Never	Unchecked	Unchecked	Unchecked	Unchecked	Unchecked	Unchecked		A small problem	Stayed about the same	Somewhat comfortable	Unchecked	Checked	Unchecked	Checked	Unchecked	Unchecked
No									Unchecked	Unchecked	Unchecked	Unchecked	Unchecked	Unchecked				Unchecked	Unchecked	Unchecked	Unchecked	Unchecked				Unchecked	Unchecked	Unchecked	Unchecked	Unchecked				Unchecked	Unchecked	Unchecked	Unchecked	Unchecked	Unchecked					Unchecked	Unchecked	Unchecked	Unchecked	Unchecked	Unchecked
									Unchecked	Unchecked	Unchecked	Unchecked	Unchecked	Unchecked				Unchecked	Unchecked	Unchecked	Unchecked	Unchecked				Unchecked	Unchecked	Unchecked	Unchecked	Unchecked				Unchecked	Unchecked	Unchecked	Unchecked	Unchecked	Unchecked					Unchecked	Unchecked	Unchecked	Unchecked	Unchecked	Unchecked
No									Unchecked	Unchecked	Unchecked	Unchecked	Unchecked	Unchecked				Unchecked	Unchecked	Unchecked	Unchecked	Unchecked				Unchecked	Unchecked	Unchecked	Unchecked	Unchecked				Unchecked	Unchecked	Unchecked	Unchecked	Unchecked	Unchecked					Unchecked	Unchecked	Unchecked	Unchecked	Unchecked	Unchecked
No									Unchecked	Unchecked	Unchecked	Unchecked	Unchecked	Unchecked				Unchecked	Unchecked	Unchecked	Unchecked	Unchecked				Unchecked	Unchecked	Unchecked	Unchecked	Unchecked				Unchecked	Unchecked	Unchecked	Unchecked	Unchecked	Unchecked					Unchecked	Unchecked	Unchecked	Unchecked	Unchecked	Unchecked
Yes	Yes	Very effective	Effective	Effective	Effective	Very effective	No		Unchecked	Checked	Unchecked	Unchecked	Unchecked	Unchecked		Yes	6 months to 3 years	Unchecked	Unchecked	Unchecked	Unchecked	Unchecked		Yes	6 months to 3 years	Unchecked	Unchecked	Unchecked	Unchecked	Unchecked		Strongly support	Sometimes	Unchecked	Unchecked	Unchecked	Unchecked	Unchecked	Checked	internet rumors	Not a problem at all	I don't know	Somewhat comfortable	Unchecked	Checked	Checked	Unchecked	Unchecked	Unchecked
Yes	Yes	Very effective	Somewhat effective	Effective	Effective	Very effective	No		Unchecked	Unchecked	Unchecked	Unchecked	Unchecked	Checked	not in my scope of practice as a pulmonologist	No		Unchecked	Unchecked	Unchecked	Unchecked	Checked	not in my scope of practice as a pulmonologist	No		Unchecked	Unchecked	Unchecked	Unchecked	Checked	not in my scope of practice as a pulmonologist	Strongly support	Never	Unchecked	Unchecked	Unchecked	Unchecked	Unchecked	Unchecked		Not a problem at all	I don't know	Somewhat uncomfortable	Unchecked	Checked	Unchecked	Unchecked	Unchecked	Unchecked
Yes	Yes	Very effective	Very effective	Very effective	Somewhat effective	Very effective	No		Unchecked	Checked	Unchecked	Unchecked	Unchecked	Unchecked		No		Unchecked	Unchecked	Unchecked	Unchecked	Checked	Our dentists do that, not the family physicians	Yes	3 years to 6 years	Unchecked	Unchecked	Unchecked	Unchecked	Unchecked		Strongly support	Never	Unchecked	Unchecked	Unchecked	Unchecked	Unchecked	Unchecked		Not a problem at all	I don't know	Somewhat comfortable	Unchecked	Unchecked	Checked	Unchecked	Unchecked	Unchecked
									Unchecked	Unchecked	Unchecked	Unchecked	Unchecked	Unchecked				Unchecked	Unchecked	Unchecked	Unchecked	Unchecked				Unchecked	Unchecked	Unchecked	Unchecked	Unchecked				Unchecked	Unchecked	Unchecked	Unchecked	Unchecked	Unchecked					Unchecked	Unchecked	Unchecked	Unchecked	Unchecked	Unchecked
									Unchecked	Unchecked	Unchecked	Unchecked	Unchecked	Unchecked				Unchecked	Unchecked	Unchecked	Unchecked	Unchecked				Unchecked	Unchecked	Unchecked	Unchecked	Unchecked				Unchecked	Unchecked	Unchecked	Unchecked	Unchecked	Unchecked					Unchecked	Unchecked	Unchecked	Unchecked	Unchecked	Unchecked
No									Unchecked	Unchecked	Unchecked	Unchecked	Unchecked	Unchecked				Unchecked	Unchecked	Unchecked	Unchecked	Unchecked				Unchecked	Unchecked	Unchecked	Unchecked	Unchecked				Unchecked	Unchecked	Unchecked	Unchecked	Unchecked	Unchecked					Unchecked	Unchecked	Unchecked	Unchecked	Unchecked	Unchecked
No									Unchecked	Unchecked	Unchecked	Unchecked	Unchecked	Unchecked				Unchecked	Unchecked	Unchecked	Unchecked	Unchecked				Unchecked	Unchecked	Unchecked	Unchecked	Unchecked				Unchecked	Unchecked	Unchecked	Unchecked	Unchecked	Unchecked					Unchecked	Unchecked	Unchecked	Unchecked	Unchecked	Unchecked
No									Unchecked	Unchecked	Unchecked	Unchecked	Unchecked	Unchecked				Unchecked	Unchecked	Unchecked	Unchecked	Unchecked				Unchecked	Unchecked	Unchecked	Unchecked	Unchecked				Unchecked	Unchecked	Unchecked	Unchecked	Unchecked	Unchecked					Unchecked	Unchecked	Unchecked	Unchecked	Unchecked	Unchecked
									Unchecked	Unchecked	Unchecked	Unchecked	Unchecked	Unchecked				Unchecked	Unchecked	Unchecked	Unchecked	Unchecked				Unchecked	Unchecked	Unchecked	Unchecked	Unchecked				Unchecked	Unchecked	Unchecked	Unchecked	Unchecked	Unchecked					Unchecked	Unchecked	Unchecked	Unchecked	Unchecked	Unchecked
									Unchecked	Unchecked	Unchecked	Unchecked	Unchecked	Unchecked				Unchecked	Unchecked	Unchecked	Unchecked	Unchecked				Unchecked	Unchecked	Unchecked	Unchecked	Unchecked				Unchecked	Unchecked	Unchecked	Unchecked	Unchecked	Unchecked					Unchecked	Unchecked	Unchecked	Unchecked	Unchecked	Unchecked
No									Unchecked	Unchecked	Unchecked	Unchecked	Unchecked	Unchecked				Unchecked	Unchecked	Unchecked	Unchecked	Unchecked				Unchecked	Unchecked	Unchecked	Unchecked	Unchecked				Unchecked	Unchecked	Unchecked	Unchecked	Unchecked	Unchecked					Unchecked	Unchecked	Unchecked	Unchecked	Unchecked	Unchecked
Yes	Yes	Very effective	Effective	Very effective	Effective	Effective	Yes	6 months to 3 years	Unchecked	Unchecked	Unchecked	Unchecked	Unchecked	Unchecked		No		Checked	Checked	Unchecked	Unchecked	Unchecked		Yes	6 months to 3 years	Unchecked	Unchecked	Unchecked	Unchecked	Unchecked		Strongly support	Sometimes	Unchecked	Unchecked	Checked	Unchecked	Unchecked	Unchecked		Not a problem at all	Stayed about the same	Somewhat comfortable	Checked	Unchecked	Checked	Checked	Unchecked	Unchecked
Yes	Yes	Very effective	Very effective	Effective	Effective	Very effective	Yes	6 months to 3 years	Unchecked	Unchecked	Unchecked	Unchecked	Unchecked	Unchecked		Yes	6 months to 3 years	Unchecked	Unchecked	Unchecked	Unchecked	Unchecked		Yes	3 years to 6 years	Unchecked	Unchecked	Unchecked	Unchecked	Unchecked		Strongly support	Never	Unchecked	Unchecked	Unchecked	Unchecked	Unchecked	Unchecked		A medium-sized problem	Stayed about the same	Somewhat uncomfortable	Unchecked	Unchecked	Checked	Checked	Unchecked	Unchecked
No									Unchecked	Unchecked	Unchecked	Unchecked	Unchecked	Unchecked				Unchecked	Unchecked	Unchecked	Unchecked	Unchecked				Unchecked	Unchecked	Unchecked	Unchecked	Unchecked				Unchecked	Unchecked	Unchecked	Unchecked	Unchecked	Unchecked					Unchecked	Unchecked	Unchecked	Unchecked	Unchecked	Unchecked
Yes	Yes	Effective	Effective	Effective	Somewhat effective	Effective			Unchecked	Unchecked	Unchecked	Unchecked	Unchecked	Unchecked				Unchecked	Unchecked	Unchecked	Unchecked	Unchecked				Unchecked	Unchecked	Unchecked	Unchecked	Unchecked				Unchecked	Unchecked	Unchecked	Unchecked	Unchecked	Unchecked					Unchecked	Unchecked	Unchecked	Unchecked	Unchecked	Unchecked
Yes	Yes	Very effective	Very effective	Effective	Effective	Very effective	No		Unchecked	Checked	Unchecked	Unchecked	Unchecked	Unchecked		No		Unchecked	Checked	Unchecked	Unchecked	Unchecked		Yes	6 years and older	Unchecked	Unchecked	Unchecked	Unchecked	Unchecked		Strongly support	Sometimes	Unchecked	Checked	Unchecked	Unchecked	Unchecked	Unchecked		A medium-sized problem	Stayed about the same	Extremely comfortable	Unchecked	Checked	Checked	Unchecked	Unchecked	Unchecked
No									Unchecked	Unchecked	Unchecked	Unchecked	Unchecked	Unchecked				Unchecked	Unchecked	Unchecked	Unchecked	Unchecked				Unchecked	Unchecked	Unchecked	Unchecked	Unchecked				Unchecked	Unchecked	Unchecked	Unchecked	Unchecked	Unchecked					Unchecked	Unchecked	Unchecked	Unchecked	Unchecked	Unchecked
Yes	Yes	Very effective	Very effective	Effective	Somewhat effective	Very effective	Yes	6 months to 3 years	Unchecked	Unchecked	Unchecked	Unchecked	Unchecked	Unchecked		No		Unchecked	Checked	Unchecked	Unchecked	Unchecked		Yes	3 years to 6 years	Unchecked	Unchecked	Unchecked	Unchecked	Unchecked		Strongly support	Sometimes	Unchecked	Unchecked	Checked	Unchecked	Unchecked	Unchecked		Not a problem at all	Stayed about the same	Extremely comfortable	Unchecked	Unchecked	Unchecked	Unchecked	Checked	Unchecked
No									Unchecked	Unchecked	Unchecked	Unchecked	Unchecked	Unchecked				Unchecked	Unchecked	Unchecked	Unchecked	Unchecked				Unchecked	Unchecked	Unchecked	Unchecked	Unchecked				Unchecked	Unchecked	Unchecked	Unchecked	Unchecked	Unchecked					Unchecked	Unchecked	Unchecked	Unchecked	Unchecked	Unchecked
Yes	Yes	Very effective	Effective	Very effective	Very effective	Very effective	Yes	6 months to 3 years	Unchecked	Unchecked	Unchecked	Unchecked	Unchecked	Unchecked		Yes	6 months to 3 years	Unchecked	Unchecked	Unchecked	Unchecked	Unchecked		Yes	6 months to 3 years	Unchecked	Unchecked	Unchecked	Unchecked	Unchecked		Strongly support	Sometimes	Unchecked	Checked	Checked	Unchecked	Unchecked	Unchecked		A small problem	Gotten better (fewer parents are refusing)	Extremely comfortable	Unchecked	Unchecked	Checked	Unchecked	Unchecked	Unchecked
									Unchecked	Unchecked	Unchecked	Unchecked	Unchecked	Unchecked				Unchecked	Unchecked	Unchecked	Unchecked	Unchecked				Unchecked	Unchecked	Unchecked	Unchecked	Unchecked				Unchecked	Unchecked	Unchecked	Unchecked	Unchecked	Unchecked					Unchecked	Unchecked	Unchecked	Unchecked	Unchecked	Unchecked
Yes	Yes	Somewhat effective	Somewhat effective	Effective	Somewhat effective	Somewhat effective	No		Unchecked	Unchecked	Unchecked	Unchecked	Unchecked	Checked	Not sure who to prescribe to and how much	No		Unchecked	Unchecked	Unchecked	Unchecked	Checked	Not a dentist	No		Unchecked	Unchecked	Unchecked	Unchecked	Unchecked		Somewhat support	Never	Unchecked	Unchecked	Unchecked	Unchecked	Unchecked	Unchecked		Not a problem at all	I don't know	Extremely uncomfortable	Checked	Unchecked	Unchecked	Unchecked	Unchecked	Unchecked
									Unchecked	Unchecked	Unchecked	Unchecked	Unchecked	Unchecked				Unchecked	Unchecked	Unchecked	Unchecked	Unchecked				Unchecked	Unchecked	Unchecked	Unchecked	Unchecked				Unchecked	Unchecked	Unchecked	Unchecked	Unchecked	Unchecked					Unchecked	Unchecked	Unchecked	Unchecked	Unchecked	Unchecked
Yes	Yes	Effective	Effective	Effective	Effective	Very effective	No		Unchecked	Unchecked	Unchecked	Unchecked	Unchecked	Checked	i don't know enough	No		Unchecked	Unchecked	Unchecked	Unchecked	Checked	it is not an option at our clinic/organization	Yes	3 years to 6 years	Unchecked	Unchecked	Unchecked	Unchecked	Unchecked		Strongly support	Never	Unchecked	Unchecked	Unchecked	Unchecked	Unchecked	Unchecked		Not a problem at all	I don't know	Extremely comfortable	Checked	Checked	Unchecked	Unchecked	Checked	Unchecked
Yes	Yes	Very effective	Very effective	Very effective	Effective	Very effective	Yes	6 months to 3 years	Unchecked	Unchecked	Unchecked	Unchecked	Unchecked	Unchecked		No		Unchecked	Unchecked	Unchecked	Unchecked	Checked	Challenging to implement and get reimbursed in practice	Yes	3 years to 6 years	Unchecked	Unchecked	Unchecked	Unchecked	Unchecked		Strongly support	Sometimes	Unchecked	Checked	Checked	Unchecked	Unchecked	Unchecked		A big problem	Gotten worse (more parents are refusing)	Somewhat comfortable	Unchecked	Unchecked	Unchecked	Checked	Unchecked	Unchecked
Yes	Yes	Very effective	Very effective	Very effective	Very effective	Very effective	Yes	6 months to 3 years	Unchecked	Unchecked	Unchecked	Unchecked	Unchecked	Unchecked		Yes	6 months to 3 years	Unchecked	Unchecked	Unchecked	Unchecked	Unchecked		Yes	6 months to 3 years	Unchecked	Unchecked	Unchecked	Unchecked	Unchecked		Strongly support	Sometimes	Unchecked	Checked	Checked	Unchecked	Unchecked	Unchecked		A small problem	Gotten worse (more parents are refusing)	Extremely comfortable	Unchecked	Unchecked	Unchecked	Unchecked	Unchecked	Unchecked
No									Unchecked	Unchecked	Unchecked	Unchecked	Unchecked	Unchecked				Unchecked	Unchecked	Unchecked	Unchecked	Unchecked				Unchecked	Unchecked	Unchecked	Unchecked	Unchecked				Unchecked	Unchecked	Unchecked	Unchecked	Unchecked	Unchecked					Unchecked	Unchecked	Unchecked	Unchecked	Unchecked	Unchecked
Yes	Yes	Very effective	Effective	Effective	Somewhat effective	Very effective	No		Unchecked	Unchecked	Unchecked	Unchecked	Unchecked	Checked	Many of my patients do not know their water source and they move around too so I worry about kids getting too much fluoride if I give rx and they get it in the water supply.	No		Unchecked	Checked	Unchecked	Unchecked	Checked	Not enough time or patient interest (many see a dentist too)	Yes	3 years to 6 years	Unchecked	Unchecked	Unchecked	Unchecked	Unchecked		Strongly support	Sometimes	Unchecked	Unchecked	Checked	Unchecked	Unchecked	Unchecked		Not a problem at all	I don't know	Somewhat uncomfortable	Checked	Unchecked	Checked	Unchecked	Checked	Unchecked
No									Unchecked	Unchecked	Unchecked	Unchecked	Unchecked	Unchecked				Unchecked	Unchecked	Unchecked	Unchecked	Unchecked				Unchecked	Unchecked	Unchecked	Unchecked	Unchecked				Unchecked	Unchecked	Unchecked	Unchecked	Unchecked	Unchecked					Unchecked	Unchecked	Unchecked	Unchecked	Unchecked	Unchecked
Yes	Yes	Very effective	Very effective	Effective	Somewhat effective	Very effective	Yes	6 months to 3 years	Unchecked	Unchecked	Unchecked	Unchecked	Unchecked	Unchecked		No		Unchecked	Unchecked	Unchecked	Unchecked	Checked	Limited office resources	No		Unchecked	Unchecked	Unchecked	Unchecked	Checked	Never think about it.	Strongly support	Sometimes	Unchecked	Unchecked	Checked	Unchecked	Unchecked	Unchecked		A medium-sized problem	Gotten worse (more parents are refusing)	Somewhat comfortable	Checked	Checked	Checked	Checked	Unchecked	Unchecked
									Unchecked	Unchecked	Unchecked	Unchecked	Unchecked	Unchecked				Unchecked	Unchecked	Unchecked	Unchecked	Unchecked				Unchecked	Unchecked	Unchecked	Unchecked	Unchecked				Unchecked	Unchecked	Unchecked	Unchecked	Unchecked	Unchecked					Unchecked	Unchecked	Unchecked	Unchecked	Unchecked	Unchecked
Yes	Yes	Very effective	Somewhat effective	Very effective	Effective	Effective	Yes	6 months to 3 years	Unchecked	Unchecked	Unchecked	Unchecked	Unchecked	Unchecked		Yes	6 months to 3 years	Unchecked	Unchecked	Unchecked	Unchecked	Unchecked		Yes	6 months to 3 years	Unchecked	Unchecked	Unchecked	Unchecked	Unchecked		Strongly support	Sometimes	Checked	Checked	Checked	Unchecked	Unchecked	Unchecked		A small problem	Gotten worse (more parents are refusing)	Extremely comfortable	Unchecked	Checked	Unchecked	Unchecked	Unchecked	Unchecked
No									Unchecked	Unchecked	Unchecked	Unchecked	Unchecked	Unchecked				Unchecked	Unchecked	Unchecked	Unchecked	Unchecked				Unchecked	Unchecked	Unchecked	Unchecked	Unchecked				Unchecked	Unchecked	Unchecked	Unchecked	Unchecked	Unchecked					Unchecked	Unchecked	Unchecked	Unchecked	Unchecked	Unchecked
No									Unchecked	Unchecked	Unchecked	Unchecked	Unchecked	Unchecked				Unchecked	Unchecked	Unchecked	Unchecked	Unchecked				Unchecked	Unchecked	Unchecked	Unchecked	Unchecked				Unchecked	Unchecked	Unchecked	Unchecked	Unchecked	Unchecked					Unchecked	Unchecked	Unchecked	Unchecked	Unchecked	Unchecked
Yes	Yes								Unchecked	Unchecked	Unchecked	Unchecked	Unchecked	Unchecked				Unchecked	Unchecked	Unchecked	Unchecked	Unchecked				Unchecked	Unchecked	Unchecked	Unchecked	Unchecked				Unchecked	Unchecked	Unchecked	Unchecked	Unchecked	Unchecked					Unchecked	Unchecked	Unchecked	Unchecked	Unchecked	Unchecked
Yes	Yes	Very effective	Effective	Effective	Effective	Somewhat effective	Yes	6 months to 3 years	Unchecked	Unchecked	Unchecked	Unchecked	Unchecked	Unchecked		No		Unchecked	Unchecked	Unchecked	Unchecked	Checked	Has never been offered by our clinic. Not sure where to obtain or how it is reimbursed	Yes	3 years to 6 years	Unchecked	Unchecked	Unchecked	Unchecked	Unchecked		Somewhat support	Sometimes	Unchecked	Unchecked	Checked	Unchecked	Unchecked	Unchecked		A small problem	Stayed about the same	Somewhat comfortable	Unchecked	Unchecked	Checked	Checked	Unchecked	Unchecked
No									Unchecked	Unchecked	Unchecked	Unchecked	Unchecked	Unchecked				Unchecked	Unchecked	Unchecked	Unchecked	Unchecked				Unchecked	Unchecked	Unchecked	Unchecked	Unchecked				Unchecked	Unchecked	Unchecked	Unchecked	Unchecked	Unchecked					Unchecked	Unchecked	Unchecked	Unchecked	Unchecked	Unchecked
No									Unchecked	Unchecked	Unchecked	Unchecked	Unchecked	Unchecked				Unchecked	Unchecked	Unchecked	Unchecked	Unchecked				Unchecked	Unchecked	Unchecked	Unchecked	Unchecked				Unchecked	Unchecked	Unchecked	Unchecked	Unchecked	Unchecked					Unchecked	Unchecked	Unchecked	Unchecked	Unchecked	Unchecked
Yes	Yes	Effective	Effective	Effective	Somewhat effective	Effective	Yes	6 months to 3 years	Unchecked	Unchecked	Unchecked	Unchecked	Unchecked	Unchecked		No		Unchecked	Unchecked	Unchecked	Unchecked	Checked	Reimbursement, provided by dentists	Yes	6 months to 3 years	Unchecked	Unchecked	Unchecked	Unchecked	Unchecked		Somewhat oppose	Sometimes	Unchecked	Unchecked	Checked	Unchecked	Unchecked	Unchecked		A small problem	Stayed about the same	Somewhat comfortable	Unchecked	Unchecked	Unchecked	Unchecked	Unchecked	Unchecked
No									Unchecked	Unchecked	Unchecked	Unchecked	Unchecked	Unchecked				Unchecked	Unchecked	Unchecked	Unchecked	Unchecked				Unchecked	Unchecked	Unchecked	Unchecked	Unchecked				Unchecked	Unchecked	Unchecked	Unchecked	Unchecked	Unchecked					Unchecked	Unchecked	Unchecked	Unchecked	Unchecked	Unchecked
Yes	Yes	Effective	Effective	Very effective	Very effective	Very effective	No		Unchecked	Checked	Unchecked	Unchecked	Unchecked	Unchecked		Yes	6 months to 3 years	Unchecked	Unchecked	Unchecked	Unchecked	Unchecked		Yes	6 months to 3 years	Unchecked	Unchecked	Unchecked	Unchecked	Unchecked		Strongly support	Never	Unchecked	Unchecked	Unchecked	Unchecked	Unchecked	Unchecked		A small problem	Stayed about the same	Somewhat comfortable	Unchecked	Checked	Checked	Unchecked	Unchecked	Unchecked
Yes	Yes	Effective	Effective	Effective	Effective	Effective	No		Unchecked	Unchecked	Unchecked	Unchecked	Unchecked	Checked	I am a pediatric subspecialist, so it is generally not in the scope of my practice	No		Unchecked	Unchecked	Unchecked	Unchecked	Checked	I am a pediatric subspecialist, so it is generally not in the scope of my practice	Yes	3 years to 6 years	Unchecked	Unchecked	Unchecked	Unchecked	Unchecked		Strongly support	Sometimes	Checked	Unchecked	Checked	Unchecked	Unchecked	Unchecked		A medium-sized problem	I don't know	Extremely comfortable	Unchecked	Checked	Unchecked	Unchecked	Unchecked	Unchecked
Yes	Yes	Very effective	Very effective	Very effective	Effective	Very effective	No		Unchecked	Unchecked	Unchecked	Unchecked	Unchecked	Checked	Work in Urgent Care now.	No		Unchecked	Unchecked	Unchecked	Unchecked	Checked	see above.	Yes	6 months to 3 years	Unchecked	Unchecked	Unchecked	Unchecked	Unchecked		Strongly support	Sometimes	Checked	Checked	Checked	Unchecked	Unchecked	Unchecked		A big problem	Gotten worse (more parents are refusing)	Somewhat comfortable	Unchecked	Checked	Checked	Unchecked	Unchecked	Unchecked
									Unchecked	Unchecked	Unchecked	Unchecked	Unchecked	Unchecked				Unchecked	Unchecked	Unchecked	Unchecked	Unchecked				Unchecked	Unchecked	Unchecked	Unchecked	Unchecked				Unchecked	Unchecked	Unchecked	Unchecked	Unchecked	Unchecked					Unchecked	Unchecked	Unchecked	Unchecked	Unchecked	Unchecked
No									Unchecked	Unchecked	Unchecked	Unchecked	Unchecked	Unchecked				Unchecked	Unchecked	Unchecked	Unchecked	Unchecked				Unchecked	Unchecked	Unchecked	Unchecked	Unchecked				Unchecked	Unchecked	Unchecked	Unchecked	Unchecked	Unchecked					Unchecked	Unchecked	Unchecked	Unchecked	Unchecked	Unchecked
									Unchecked	Unchecked	Unchecked	Unchecked	Unchecked	Unchecked				Unchecked	Unchecked	Unchecked	Unchecked	Unchecked				Unchecked	Unchecked	Unchecked	Unchecked	Unchecked				Unchecked	Unchecked	Unchecked	Unchecked	Unchecked	Unchecked					Unchecked	Unchecked	Unchecked	Unchecked	Unchecked	Unchecked
Yes	Yes	Very effective	Somewhat effective	Effective	Somewhat effective	Very effective	No		Unchecked	Unchecked	Unchecked	Unchecked	Unchecked	Checked	Not seeing pediatric patients	No		Unchecked	Unchecked	Unchecked	Unchecked	Checked	I used to when in practice however	Yes	6 months to 3 years	Unchecked	Unchecked	Unchecked	Unchecked	Unchecked		Strongly support	Never	Unchecked	Unchecked	Unchecked	Unchecked	Unchecked	Unchecked		Not a problem at all	I don't know	Extremely comfortable	Unchecked	Unchecked	Unchecked	Unchecked	Unchecked	Unchecked
No									Unchecked	Unchecked	Unchecked	Unchecked	Unchecked	Unchecked				Unchecked	Unchecked	Unchecked	Unchecked	Unchecked				Unchecked	Unchecked	Unchecked	Unchecked	Unchecked				Unchecked	Unchecked	Unchecked	Unchecked	Unchecked	Unchecked					Unchecked	Unchecked	Unchecked	Unchecked	Unchecked	Unchecked
Yes	Yes								Unchecked	Unchecked	Unchecked	Unchecked	Unchecked	Unchecked				Unchecked	Unchecked	Unchecked	Unchecked	Unchecked				Unchecked	Unchecked	Unchecked	Unchecked	Unchecked				Unchecked	Unchecked	Unchecked	Unchecked	Unchecked	Unchecked					Unchecked	Unchecked	Unchecked	Unchecked	Unchecked	Unchecked
Yes	Yes	Very effective	Somewhat effective	Very effective	Very effective	Very effective	No		Unchecked	Checked	Unchecked	Unchecked	Unchecked	Unchecked		Yes	6 months to 3 years	Unchecked	Unchecked	Unchecked	Unchecked	Unchecked		Yes	6 months to 3 years	Unchecked	Unchecked	Unchecked	Unchecked	Unchecked		Strongly support	Never	Unchecked	Unchecked	Unchecked	Unchecked	Unchecked	Unchecked		Not a problem at all	I don't know	Somewhat comfortable	Unchecked	Checked	Checked	Unchecked	Checked	Checked
									Unchecked	Unchecked	Unchecked	Unchecked	Unchecked	Unchecked				Unchecked	Unchecked	Unchecked	Unchecked	Unchecked				Unchecked	Unchecked	Unchecked	Unchecked	Unchecked				Unchecked	Unchecked	Unchecked	Unchecked	Unchecked	Unchecked					Unchecked	Unchecked	Unchecked	Unchecked	Unchecked	Unchecked
No									Unchecked	Unchecked	Unchecked	Unchecked	Unchecked	Unchecked				Unchecked	Unchecked	Unchecked	Unchecked	Unchecked				Unchecked	Unchecked	Unchecked	Unchecked	Unchecked				Unchecked	Unchecked	Unchecked	Unchecked	Unchecked	Unchecked					Unchecked	Unchecked	Unchecked	Unchecked	Unchecked	Unchecked
Yes	No								Unchecked	Unchecked	Unchecked	Unchecked	Unchecked	Unchecked				Unchecked	Unchecked	Unchecked	Unchecked	Unchecked				Unchecked	Unchecked	Unchecked	Unchecked	Unchecked				Unchecked	Unchecked	Unchecked	Unchecked	Unchecked	Unchecked					Unchecked	Unchecked	Unchecked	Unchecked	Unchecked	Unchecked
No									Unchecked	Unchecked	Unchecked	Unchecked	Unchecked	Unchecked				Unchecked	Unchecked	Unchecked	Unchecked	Unchecked				Unchecked	Unchecked	Unchecked	Unchecked	Unchecked				Unchecked	Unchecked	Unchecked	Unchecked	Unchecked	Unchecked					Unchecked	Unchecked	Unchecked	Unchecked	Unchecked	Unchecked
No									Unchecked	Unchecked	Unchecked	Unchecked	Unchecked	Unchecked				Unchecked	Unchecked	Unchecked	Unchecked	Unchecked				Unchecked	Unchecked	Unchecked	Unchecked	Unchecked				Unchecked	Unchecked	Unchecked	Unchecked	Unchecked	Unchecked					Unchecked	Unchecked	Unchecked	Unchecked	Unchecked	Unchecked
No									Unchecked	Unchecked	Unchecked	Unchecked	Unchecked	Unchecked				Unchecked	Unchecked	Unchecked	Unchecked	Unchecked				Unchecked	Unchecked	Unchecked	Unchecked	Unchecked				Unchecked	Unchecked	Unchecked	Unchecked	Unchecked	Unchecked					Unchecked	Unchecked	Unchecked	Unchecked	Unchecked	Unchecked
Yes	Yes	Very effective	Somewhat effective	Effective	Effective	Very effective	No		Unchecked	Unchecked	Checked	Unchecked	Unchecked	Unchecked		Yes	6 months to 3 years	Unchecked	Unchecked	Unchecked	Unchecked	Unchecked		Yes	6 months to 3 years	Unchecked	Unchecked	Unchecked	Unchecked	Unchecked		Strongly support	Never	Unchecked	Unchecked	Unchecked	Unchecked	Unchecked	Unchecked					Unchecked	Unchecked	Unchecked	Unchecked	Unchecked	Unchecked
Yes	Yes	Effective	Effective	Effective	Somewhat effective	Effective	No		Unchecked	Unchecked	Unchecked	Unchecked	Unchecked	Checked	work in urgent care. Doesn't come up much... but I would if we breached the topic.	No		Unchecked	Unchecked	Unchecked	Unchecked	Checked	urgent care	Yes	6 months to 3 years	Unchecked	Unchecked	Unchecked	Unchecked	Unchecked		Somewhat support	Never	Unchecked	Unchecked	Unchecked	Unchecked	Unchecked	Unchecked		A medium-sized problem	I don't know	Somewhat comfortable	Unchecked	Unchecked	Checked	Checked	Unchecked	Checked
Yes	Yes	Very effective	Very effective	Very effective	Somewhat effective	Very effective	No		Unchecked	Unchecked	Unchecked	Unchecked	Unchecked	Checked	I am a subspecialty provider and request that parents discuss this with their local PCP	No		Unchecked	Unchecked	Unchecked	Unchecked	Checked	I am a subspecialty provider and request that parents discuss this with their local PCP. In the future, I'd love to be able to offer this treatment.	Yes	3 years to 6 years	Unchecked	Unchecked	Unchecked	Unchecked	Unchecked		Strongly support	Never	Unchecked	Unchecked	Unchecked	Unchecked	Unchecked	Unchecked		A small problem	I don't know	Somewhat comfortable	Unchecked	Unchecked	Unchecked	Unchecked	Unchecked	Checked
Yes	Yes	Very effective	Very effective	Very effective	Very effective	Very effective	No		Unchecked	Checked	Unchecked	Unchecked	Unchecked	Unchecked		Yes	6 months to 3 years	Unchecked	Unchecked	Unchecked	Unchecked	Unchecked		Yes	6 months to 3 years	Unchecked	Unchecked	Unchecked	Unchecked	Unchecked		Strongly support	Never	Unchecked	Unchecked	Unchecked	Unchecked	Unchecked	Unchecked		Not a problem at all	I don't know	Extremely comfortable	Unchecked	Checked	Checked	Unchecked	Unchecked	Unchecked
Yes	Yes	Very effective	Effective	Very effective	Very effective	Very effective	No		Unchecked	Checked	Unchecked	Unchecked	Unchecked	Unchecked		No		Unchecked	Unchecked	Unchecked	Unchecked	Checked	COVID retstrictions	Yes	6 months to 3 years	Unchecked	Unchecked	Unchecked	Unchecked	Unchecked		Somewhat support	Sometimes	Checked	Checked	Checked	Unchecked	Unchecked	Unchecked		A small problem	I don't know	Somewhat uncomfortable	Checked	Unchecked	Checked	Unchecked	Unchecked	Unchecked
Yes	Yes	Very effective	Very effective	Very effective	Somewhat effective	Very effective			Unchecked	Unchecked	Unchecked	Unchecked	Unchecked	Unchecked				Unchecked	Unchecked	Unchecked	Unchecked	Unchecked				Unchecked	Unchecked	Unchecked	Unchecked	Unchecked				Unchecked	Unchecked	Unchecked	Unchecked	Unchecked	Unchecked					Unchecked	Unchecked	Unchecked	Unchecked	Unchecked	Unchecked
Yes	Yes	Very effective	Effective	Very effective	Very effective	Very effective	No		Unchecked	Checked	Unchecked	Unchecked	Unchecked	Unchecked		Yes	Birth to 6 months	Unchecked	Unchecked	Unchecked	Unchecked	Unchecked		Yes	Birth to 6 months	Unchecked	Unchecked	Unchecked	Unchecked	Unchecked		Strongly support	Sometimes	Unchecked	Unchecked	Checked	Unchecked	Unchecked	Unchecked		A small problem	Stayed about the same	Extremely comfortable	Checked	Unchecked	Unchecked	Unchecked	Unchecked	Unchecked
No									Unchecked	Unchecked	Unchecked	Unchecked	Unchecked	Unchecked				Unchecked	Unchecked	Unchecked	Unchecked	Unchecked				Unchecked	Unchecked	Unchecked	Unchecked	Unchecked				Unchecked	Unchecked	Unchecked	Unchecked	Unchecked	Unchecked					Unchecked	Unchecked	Unchecked	Unchecked	Unchecked	Unchecked
Yes	Yes	Effective	Effective	Effective	Effective	Effective	Yes	6 months to 3 years	Unchecked	Unchecked	Unchecked	Unchecked	Unchecked	Unchecked		Yes	6 months to 3 years	Unchecked	Unchecked	Unchecked	Unchecked	Unchecked		Yes	6 months to 3 years	Unchecked	Unchecked	Unchecked	Unchecked	Unchecked		Strongly support	Sometimes	Checked	Unchecked	Unchecked	Unchecked	Unchecked	Unchecked		A big problem	Gotten worse (more parents are refusing)	Extremely comfortable	Unchecked	Unchecked	Checked	Unchecked	Unchecked	Unchecked
Yes	Yes	Very effective	Effective	Effective	Effective	Very effective	Yes	6 months to 3 years	Unchecked	Unchecked	Unchecked	Unchecked	Unchecked	Unchecked		No		Unchecked	Unchecked	Unchecked	Unchecked	Checked	Most receive topical fluoride through dentistry	Yes	6 months to 3 years	Unchecked	Unchecked	Unchecked	Unchecked	Unchecked		Strongly support	Often	Checked	Unchecked	Checked	Unchecked	Unchecked	Unchecked		A medium-sized problem	Stayed about the same	Somewhat comfortable	Unchecked	Unchecked	Checked	Checked	Unchecked	Unchecked
Yes	Yes	Very effective	Very effective	Very effective	Very effective	Very effective	No		Checked	Checked	Unchecked	Unchecked	Checked	Unchecked		No		Checked	Checked	Unchecked	Unchecked	Checked	Many of my patients receive fluoride treatment from their dentists.	Yes	3 years to 6 years	Unchecked	Unchecked	Unchecked	Unchecked	Unchecked		Strongly support	Never	Unchecked	Unchecked	Unchecked	Unchecked	Unchecked	Unchecked		A small problem	I don't know	Somewhat uncomfortable	Unchecked	Unchecked	Unchecked	Checked	Checked	Unchecked
Yes	Yes	Very effective	Somewhat effective	Very effective	Very effective	Very effective	No		Unchecked	Unchecked	Unchecked	Unchecked	Unchecked	Checked	Pediatric Dentists have instructed us to focus on topical fluoride (toothpaste and varnish) and not to prescribe oral.	Yes	6 months to 3 years	Unchecked	Unchecked	Unchecked	Unchecked	Unchecked		Yes	6 months to 3 years	Unchecked	Unchecked	Unchecked	Unchecked	Unchecked		Strongly support	Sometimes	Checked	Unchecked	Unchecked	Unchecked	Unchecked	Unchecked		A small problem	Gotten better (fewer parents are refusing)	Somewhat comfortable	Unchecked	Checked	Unchecked	Checked	Checked	Unchecked
Yes	Yes	Very effective	Effective	Very effective	Effective	Effective	No		Unchecked	Checked	Unchecked	Unchecked	Unchecked	Unchecked		Yes	6 months to 3 years	Unchecked	Unchecked	Unchecked	Unchecked	Unchecked		Yes	6 years and older	Unchecked	Unchecked	Unchecked	Unchecked	Unchecked		Strongly support	Never	Unchecked	Unchecked	Unchecked	Unchecked	Unchecked	Unchecked		Not a problem at all	I don't know	Extremely comfortable	Unchecked	Unchecked	Checked	Unchecked	Unchecked	Unchecked
Yes	Yes	Very effective	Somewhat effective	Effective	Effective	Effective	No		Unchecked	Unchecked	Unchecked	Checked	Checked	Checked	topical fluoride instead, can be applied in office, one less barrier	Yes	6 months to 3 years	Unchecked	Unchecked	Unchecked	Unchecked	Unchecked		Yes	6 months to 3 years	Unchecked	Unchecked	Unchecked	Unchecked	Unchecked		Strongly support	Sometimes	Unchecked	Checked	Unchecked	Unchecked	Unchecked	Unchecked		A small problem	Gotten worse (more parents are refusing)	Somewhat comfortable	Checked	Unchecked	Checked	Checked	Unchecked	Unchecked
									Unchecked	Unchecked	Unchecked	Unchecked	Unchecked	Unchecked				Unchecked	Unchecked	Unchecked	Unchecked	Unchecked				Unchecked	Unchecked	Unchecked	Unchecked	Unchecked				Unchecked	Unchecked	Unchecked	Unchecked	Unchecked	Unchecked					Unchecked	Unchecked	Unchecked	Unchecked	Unchecked	Unchecked
Yes	Yes	Very effective	Very effective	Very effective	Effective	Effective	Yes	6 months to 3 years	Unchecked	Unchecked	Unchecked	Unchecked	Unchecked	Unchecked		No		Unchecked	Unchecked	Unchecked	Unchecked	Checked	We do not have the supplies	Yes	6 months to 3 years	Unchecked	Unchecked	Unchecked	Unchecked	Unchecked		Somewhat support	Never	Unchecked	Unchecked	Unchecked	Unchecked	Unchecked	Unchecked		A medium-sized problem	Stayed about the same	Somewhat comfortable	Unchecked	Unchecked	Unchecked	Unchecked	Unchecked	Unchecked
Yes	Yes	Very effective	Effective	Somewhat effective	Somewhat effective	Very effective	Yes	6 months to 3 years	Unchecked	Unchecked	Unchecked	Unchecked	Unchecked	Unchecked		No		Unchecked	Unchecked	Unchecked	Checked	Unchecked		Yes	6 months to 3 years	Unchecked	Unchecked	Unchecked	Unchecked	Unchecked		Strongly support	Often	Checked	Checked	Unchecked	Unchecked	Unchecked	Unchecked		A small problem	Stayed about the same	Extremely comfortable	Unchecked	Checked	Checked	Checked	Unchecked	Unchecked
									Unchecked	Unchecked	Unchecked	Unchecked	Unchecked	Unchecked				Unchecked	Unchecked	Unchecked	Unchecked	Unchecked				Unchecked	Unchecked	Unchecked	Unchecked	Unchecked				Unchecked	Unchecked	Unchecked	Unchecked	Unchecked	Unchecked					Unchecked	Unchecked	Unchecked	Unchecked	Unchecked	Unchecked
No									Unchecked	Unchecked	Unchecked	Unchecked	Unchecked	Unchecked				Unchecked	Unchecked	Unchecked	Unchecked	Unchecked				Unchecked	Unchecked	Unchecked	Unchecked	Unchecked				Unchecked	Unchecked	Unchecked	Unchecked	Unchecked	Unchecked					Unchecked	Unchecked	Unchecked	Unchecked	Unchecked	Unchecked
No									Unchecked	Unchecked	Unchecked	Unchecked	Unchecked	Unchecked				Unchecked	Unchecked	Unchecked	Unchecked	Unchecked				Unchecked	Unchecked	Unchecked	Unchecked	Unchecked				Unchecked	Unchecked	Unchecked	Unchecked	Unchecked	Unchecked					Unchecked	Unchecked	Unchecked	Unchecked	Unchecked	Unchecked
Yes	Yes	Very effective	Very effective	Very effective	Effective	Very effective	No		Unchecked	Checked	Unchecked	Unchecked	Unchecked	Unchecked		No		Unchecked	Unchecked	Unchecked	Unchecked	Checked	work in urgent care	Yes	6 months to 3 years	Unchecked	Unchecked	Unchecked	Unchecked	Unchecked		Strongly support	Never	Unchecked	Unchecked	Unchecked	Unchecked	Unchecked	Unchecked		Not a problem at all	Stayed about the same	Extremely comfortable	Unchecked	Checked	Unchecked	Unchecked	Unchecked	Unchecked
Yes	Yes	Very effective	Very effective	Effective	Somewhat effective	Very effective	Yes	6 months to 3 years	Unchecked	Unchecked	Unchecked	Unchecked	Unchecked	Unchecked		No		Unchecked	Unchecked	Unchecked	Unchecked	Checked	It has not worked well with our work flow. We strongly promote a relationship with pediatric dentists starting very early in life.	Yes	6 months to 3 years	Unchecked	Unchecked	Unchecked	Unchecked	Unchecked		Strongly support	Sometimes	Unchecked	Unchecked	Checked	Unchecked	Unchecked	Unchecked		A medium-sized problem	Stayed about the same	Extremely comfortable	Unchecked	Unchecked	Checked	Unchecked	Unchecked	Unchecked
Yes	Yes	Very effective	Very effective	Very effective	Very effective	Very effective	Yes	6 months to 3 years	Unchecked	Unchecked	Unchecked	Unchecked	Unchecked	Unchecked		No		Unchecked	Unchecked	Unchecked	Unchecked	Checked	Not enough staff to administer	Yes	3 years to 6 years	Unchecked	Unchecked	Unchecked	Unchecked	Unchecked		Strongly support	Sometimes	Unchecked	Unchecked	Checked	Unchecked	Unchecked	Unchecked		A small problem	Stayed about the same	Somewhat comfortable	Unchecked	Unchecked	Checked	Unchecked	Unchecked	Unchecked
Yes	Yes	Very effective	Somewhat effective	Somewhat effective	Effective	Very effective	No		Unchecked	Checked	Unchecked	Unchecked	Unchecked	Unchecked		No		Unchecked	Checked	Unchecked	Unchecked	Unchecked		Yes	3 years to 6 years	Unchecked	Unchecked	Unchecked	Unchecked	Unchecked		Strongly support	Sometimes	Unchecked	Unchecked	Checked	Unchecked	Unchecked	Unchecked		Not a problem at all	I don't know	Somewhat uncomfortable	Checked	Checked	Checked	Unchecked	Unchecked	Unchecked
									Unchecked	Unchecked	Unchecked	Unchecked	Unchecked	Unchecked				Unchecked	Unchecked	Unchecked	Unchecked	Unchecked				Unchecked	Unchecked	Unchecked	Unchecked	Unchecked				Unchecked	Unchecked	Unchecked	Unchecked	Unchecked	Unchecked					Unchecked	Unchecked	Unchecked	Unchecked	Unchecked	Unchecked
Yes	Yes	Very effective	Very effective	Very effective	Very effective	Very effective	Yes	3 years to 6 years	Unchecked	Unchecked	Unchecked	Unchecked	Unchecked	Unchecked		No		Unchecked	Checked	Unchecked	Unchecked	Checked	I did not know this was an option.	Yes	6 months to 3 years	Unchecked	Unchecked	Unchecked	Unchecked	Unchecked		Strongly support	Never	Unchecked	Unchecked	Unchecked	Unchecked	Unchecked	Unchecked		Not a problem at all	I don't know	Somewhat comfortable	Unchecked	Unchecked	Unchecked	Unchecked	Unchecked	Unchecked
									Unchecked	Unchecked	Unchecked	Unchecked	Unchecked	Unchecked				Unchecked	Unchecked	Unchecked	Unchecked	Unchecked				Unchecked	Unchecked	Unchecked	Unchecked	Unchecked				Unchecked	Unchecked	Unchecked	Unchecked	Unchecked	Unchecked					Unchecked	Unchecked	Unchecked	Unchecked	Unchecked	Unchecked
No									Unchecked	Unchecked	Unchecked	Unchecked	Unchecked	Unchecked				Unchecked	Unchecked	Unchecked	Unchecked	Unchecked				Unchecked	Unchecked	Unchecked	Unchecked	Unchecked				Unchecked	Unchecked	Unchecked	Unchecked	Unchecked	Unchecked					Unchecked	Unchecked	Unchecked	Unchecked	Unchecked	Unchecked
Yes	Yes	Very effective	Somewhat effective	Effective	Effective	Effective	No		Unchecked	Checked	Unchecked	Unchecked	Unchecked	Unchecked		Yes	6 months to 3 years	Unchecked	Unchecked	Unchecked	Unchecked	Unchecked		Yes	6 months to 3 years	Unchecked	Unchecked	Unchecked	Unchecked	Unchecked		Strongly support	Never	Unchecked	Unchecked	Unchecked	Unchecked	Unchecked	Unchecked		Not a problem at all	I don't know	Somewhat comfortable	Unchecked	Checked	Checked	Unchecked	Checked	Unchecked
Yes	Yes	Very effective	Effective	Not effective	Effective	Effective	No		Unchecked	Checked	Unchecked	Unchecked	Unchecked	Unchecked		No		Checked	Checked	Unchecked	Unchecked	Unchecked		Yes	6 months to 3 years	Unchecked	Unchecked	Unchecked	Unchecked	Unchecked		Strongly support	Sometimes	Unchecked	Unchecked	Checked	Unchecked	Unchecked	Unchecked		Not a problem at all	Stayed about the same	Extremely comfortable	Unchecked	Checked	Unchecked	Unchecked	Unchecked	Unchecked
Yes	Yes	Very effective	Very effective	Very effective	Effective	Very effective	Yes	6 months to 3 years	Unchecked	Unchecked	Unchecked	Unchecked	Unchecked	Unchecked		Yes	6 months to 3 years	Unchecked	Unchecked	Unchecked	Unchecked	Unchecked		Yes	6 months to 3 years	Unchecked	Unchecked	Unchecked	Unchecked	Unchecked		Strongly support	Often	Unchecked	Unchecked	Unchecked	Unchecked	Unchecked	Checked	safety	A small problem	Stayed about the same	Somewhat comfortable	Unchecked	Checked	Checked	Unchecked	Checked	Unchecked
Yes	Yes								Unchecked	Unchecked	Unchecked	Unchecked	Unchecked	Unchecked				Unchecked	Unchecked	Unchecked	Unchecked	Unchecked				Unchecked	Unchecked	Unchecked	Unchecked	Unchecked				Unchecked	Unchecked	Unchecked	Unchecked	Unchecked	Unchecked					Unchecked	Unchecked	Unchecked	Unchecked	Unchecked	Unchecked
No									Unchecked	Unchecked	Unchecked	Unchecked	Unchecked	Unchecked				Unchecked	Unchecked	Unchecked	Unchecked	Unchecked				Unchecked	Unchecked	Unchecked	Unchecked	Unchecked				Unchecked	Unchecked	Unchecked	Unchecked	Unchecked	Unchecked					Unchecked	Unchecked	Unchecked	Unchecked	Unchecked	Unchecked
Yes	Yes	Very effective	Very effective	Very effective	Somewhat effective	Very effective	Yes	Birth to 6 months	Unchecked	Unchecked	Unchecked	Unchecked	Unchecked	Unchecked		No		Unchecked	Unchecked	Unchecked	Unchecked	Checked	I am a pediatrician not a dentist and our clinic is far too busy trying to do all the things pediatricians need to do in the limited time we have to see each of our patients. I highly recommend fluoride varnish for my patients and refer them to a dentist during the first year of life.	Yes	6 months to 3 years	Unchecked	Unchecked	Unchecked	Unchecked	Unchecked		Strongly support	Sometimes	Checked	Checked	Unchecked	Unchecked	Unchecked	Unchecked		A medium-sized problem	Stayed about the same	Extremely comfortable	Unchecked	Unchecked	Unchecked	Unchecked	Unchecked	Unchecked
No									Unchecked	Unchecked	Unchecked	Unchecked	Unchecked	Unchecked				Unchecked	Unchecked	Unchecked	Unchecked	Unchecked				Unchecked	Unchecked	Unchecked	Unchecked	Unchecked				Unchecked	Unchecked	Unchecked	Unchecked	Unchecked	Unchecked					Unchecked	Unchecked	Unchecked	Unchecked	Unchecked	Unchecked
No									Unchecked	Unchecked	Unchecked	Unchecked	Unchecked	Unchecked				Unchecked	Unchecked	Unchecked	Unchecked	Unchecked				Unchecked	Unchecked	Unchecked	Unchecked	Unchecked				Unchecked	Unchecked	Unchecked	Unchecked	Unchecked	Unchecked					Unchecked	Unchecked	Unchecked	Unchecked	Unchecked	Unchecked
No									Unchecked	Unchecked	Unchecked	Unchecked	Unchecked	Unchecked				Unchecked	Unchecked	Unchecked	Unchecked	Unchecked				Unchecked	Unchecked	Unchecked	Unchecked	Unchecked				Unchecked	Unchecked	Unchecked	Unchecked	Unchecked	Unchecked					Unchecked	Unchecked	Unchecked	Unchecked	Unchecked	Unchecked
									Unchecked	Unchecked	Unchecked	Unchecked	Unchecked	Unchecked				Unchecked	Unchecked	Unchecked	Unchecked	Unchecked				Unchecked	Unchecked	Unchecked	Unchecked	Unchecked				Unchecked	Unchecked	Unchecked	Unchecked	Unchecked	Unchecked					Unchecked	Unchecked	Unchecked	Unchecked	Unchecked	Unchecked
No									Unchecked	Unchecked	Unchecked	Unchecked	Unchecked	Unchecked				Unchecked	Unchecked	Unchecked	Unchecked	Unchecked				Unchecked	Unchecked	Unchecked	Unchecked	Unchecked				Unchecked	Unchecked	Unchecked	Unchecked	Unchecked	Unchecked					Unchecked	Unchecked	Unchecked	Unchecked	Unchecked	Unchecked
No									Unchecked	Unchecked	Unchecked	Unchecked	Unchecked	Unchecked				Unchecked	Unchecked	Unchecked	Unchecked	Unchecked				Unchecked	Unchecked	Unchecked	Unchecked	Unchecked				Unchecked	Unchecked	Unchecked	Unchecked	Unchecked	Unchecked					Unchecked	Unchecked	Unchecked	Unchecked	Unchecked	Unchecked
No									Unchecked	Unchecked	Unchecked	Unchecked	Unchecked	Unchecked				Unchecked	Unchecked	Unchecked	Unchecked	Unchecked				Unchecked	Unchecked	Unchecked	Unchecked	Unchecked				Unchecked	Unchecked	Unchecked	Unchecked	Unchecked	Unchecked					Unchecked	Unchecked	Unchecked	Unchecked	Unchecked	Unchecked
Yes	Yes	Effective	Not effective	Effective	Effective	Very effective	No		Unchecked	Unchecked	Unchecked	Unchecked	Unchecked	Checked	Takes a lot of time to discuss at visits and families rarely follow through.	No		Unchecked	Unchecked	Unchecked	Unchecked	Checked	available at our dental department under the same roof	Yes	3 years to 6 years	Unchecked	Unchecked	Unchecked	Unchecked	Unchecked		Somewhat support	Never	Unchecked	Unchecked	Unchecked	Unchecked	Unchecked	Unchecked		A small problem	Stayed about the same	Somewhat uncomfortable	Checked	Checked	Checked	Checked	Unchecked	Unchecked
									Unchecked	Unchecked	Unchecked	Unchecked	Unchecked	Unchecked				Unchecked	Unchecked	Unchecked	Unchecked	Unchecked				Unchecked	Unchecked	Unchecked	Unchecked	Unchecked				Unchecked	Unchecked	Unchecked	Unchecked	Unchecked	Unchecked					Unchecked	Unchecked	Unchecked	Unchecked	Unchecked	Unchecked
Yes	Yes	Effective	Effective	Effective	Effective	Effective	No		Unchecked	Checked	Unchecked	Unchecked	Unchecked	Unchecked		No		Unchecked	Checked	Unchecked	Unchecked	Checked	Not currently available in our clinic.	No		Unchecked	Unchecked	Unchecked	Unchecked	Checked		Strongly support	Sometimes	Unchecked	Unchecked	Checked	Unchecked	Unchecked	Unchecked		Not a problem at all	I don't know	Somewhat comfortable	Unchecked	Checked	Unchecked	Checked	Checked	Checked
No									Unchecked	Unchecked	Unchecked	Unchecked	Unchecked	Unchecked				Unchecked	Unchecked	Unchecked	Unchecked	Unchecked				Unchecked	Unchecked	Unchecked	Unchecked	Unchecked				Unchecked	Unchecked	Unchecked	Unchecked	Unchecked	Unchecked					Unchecked	Unchecked	Unchecked	Unchecked	Unchecked	Unchecked
No									Unchecked	Unchecked	Unchecked	Unchecked	Unchecked	Unchecked				Unchecked	Unchecked	Unchecked	Unchecked	Unchecked				Unchecked	Unchecked	Unchecked	Unchecked	Unchecked				Unchecked	Unchecked	Unchecked	Unchecked	Unchecked	Unchecked					Unchecked	Unchecked	Unchecked	Unchecked	Unchecked	Unchecked
No									Unchecked	Unchecked	Unchecked	Unchecked	Unchecked	Unchecked				Unchecked	Unchecked	Unchecked	Unchecked	Unchecked				Unchecked	Unchecked	Unchecked	Unchecked	Unchecked				Unchecked	Unchecked	Unchecked	Unchecked	Unchecked	Unchecked					Unchecked	Unchecked	Unchecked	Unchecked	Unchecked	Unchecked
									Unchecked	Unchecked	Unchecked	Unchecked	Unchecked	Unchecked				Unchecked	Unchecked	Unchecked	Unchecked	Unchecked				Unchecked	Unchecked	Unchecked	Unchecked	Unchecked				Unchecked	Unchecked	Unchecked	Unchecked	Unchecked	Unchecked					Unchecked	Unchecked	Unchecked	Unchecked	Unchecked	Unchecked
No									Unchecked	Unchecked	Unchecked	Unchecked	Unchecked	Unchecked				Unchecked	Unchecked	Unchecked	Unchecked	Unchecked				Unchecked	Unchecked	Unchecked	Unchecked	Unchecked				Unchecked	Unchecked	Unchecked	Unchecked	Unchecked	Unchecked					Unchecked	Unchecked	Unchecked	Unchecked	Unchecked	Unchecked
Yes	Yes	Very effective	Effective	Very effective	Very effective	Very effective	Yes	6 months to 3 years	Unchecked	Unchecked	Unchecked	Unchecked	Unchecked	Unchecked		Yes	6 months to 3 years	Unchecked	Unchecked	Unchecked	Unchecked	Unchecked		Yes	6 months to 3 years	Unchecked	Unchecked	Unchecked	Unchecked	Unchecked		Strongly support	Sometimes	Checked	Unchecked	Checked	Unchecked	Unchecked	Unchecked		A small problem	Stayed about the same	Extremely comfortable	Unchecked	Unchecked	Unchecked	Unchecked	Unchecked	Unchecked
									Unchecked	Unchecked	Unchecked	Unchecked	Unchecked	Unchecked				Unchecked	Unchecked	Unchecked	Unchecked	Unchecked				Unchecked	Unchecked	Unchecked	Unchecked	Unchecked				Unchecked	Unchecked	Unchecked	Unchecked	Unchecked	Unchecked					Unchecked	Unchecked	Unchecked	Unchecked	Unchecked	Unchecked
No									Unchecked	Unchecked	Unchecked	Unchecked	Unchecked	Unchecked				Unchecked	Unchecked	Unchecked	Unchecked	Unchecked				Unchecked	Unchecked	Unchecked	Unchecked	Unchecked				Unchecked	Unchecked	Unchecked	Unchecked	Unchecked	Unchecked					Unchecked	Unchecked	Unchecked	Unchecked	Unchecked	Unchecked
Yes	Yes	Very effective		Effective	Effective	Effective			Unchecked	Unchecked	Unchecked	Unchecked	Unchecked	Unchecked		No		Unchecked	Unchecked	Unchecked	Unchecked	Checked	unsure if available, typically leave for the dentist to do this	Yes	6 months to 3 years	Unchecked	Unchecked	Unchecked	Unchecked	Unchecked		Somewhat support	Never	Unchecked	Unchecked	Unchecked	Unchecked	Unchecked	Unchecked					Checked	Checked	Checked	Unchecked	Unchecked	Unchecked
Yes	Yes	Very effective	Very effective	Very effective	Very effective	Very effective	No		Unchecked	Checked	Unchecked	Unchecked	Unchecked	Unchecked		No		Unchecked	Checked	Unchecked	Unchecked	Unchecked		Yes	3 years to 6 years	Unchecked	Unchecked	Unchecked	Unchecked	Unchecked		Strongly support	Sometimes	Unchecked	Unchecked	Unchecked	Unchecked	Unchecked	Checked	many parents aren't aware that their water is fluoridated	Not a problem at all	Stayed about the same	Somewhat comfortable	Unchecked	Checked	Checked	Unchecked	Unchecked	Unchecked
									Unchecked	Unchecked	Unchecked	Unchecked	Unchecked	Unchecked				Unchecked	Unchecked	Unchecked	Unchecked	Unchecked				Unchecked	Unchecked	Unchecked	Unchecked	Unchecked				Unchecked	Unchecked	Unchecked	Unchecked	Unchecked	Unchecked					Unchecked	Unchecked	Unchecked	Unchecked	Unchecked	Unchecked
									Unchecked	Unchecked	Unchecked	Unchecked	Unchecked	Unchecked				Unchecked	Unchecked	Unchecked	Unchecked	Unchecked				Unchecked	Unchecked	Unchecked	Unchecked	Unchecked				Unchecked	Unchecked	Unchecked	Unchecked	Unchecked	Unchecked					Unchecked	Unchecked	Unchecked	Unchecked	Unchecked	Unchecked
Yes	Yes								Unchecked	Unchecked	Unchecked	Unchecked	Unchecked	Unchecked				Unchecked	Unchecked	Unchecked	Unchecked	Unchecked				Unchecked	Unchecked	Unchecked	Unchecked	Unchecked				Unchecked	Unchecked	Unchecked	Unchecked	Unchecked	Unchecked					Unchecked	Unchecked	Unchecked	Unchecked	Unchecked	Unchecked
Yes	Yes	Very effective	Very effective	Effective	Somewhat effective	Very effective	Yes	6 months to 3 years	Unchecked	Unchecked	Unchecked	Unchecked	Unchecked	Unchecked		Yes	6 months to 3 years	Unchecked	Unchecked	Unchecked	Unchecked	Unchecked		Yes	6 months to 3 years	Unchecked	Unchecked	Unchecked	Unchecked	Unchecked		Strongly support	Sometimes	Checked	Unchecked	Checked	Checked	Unchecked	Unchecked		A small problem	Gotten worse (more parents are refusing)	Extremely comfortable	Unchecked	Checked	Unchecked	Checked	Unchecked	Unchecked
Yes	Yes	Very effective	Somewhat effective	Effective	Effective	Very effective	No		Unchecked	Checked	Unchecked	Unchecked	Checked	Unchecked		Yes	6 months to 3 years	Unchecked	Unchecked	Unchecked	Unchecked	Unchecked		Yes	3 years to 6 years	Unchecked	Unchecked	Unchecked	Unchecked	Unchecked		Strongly support	Never	Unchecked	Unchecked	Unchecked	Unchecked	Unchecked	Unchecked		Not a problem at all	Stayed about the same	Somewhat comfortable	Checked	Checked	Checked	Unchecked	Unchecked	Unchecked
No									Unchecked	Unchecked	Unchecked	Unchecked	Unchecked	Unchecked				Unchecked	Unchecked	Unchecked	Unchecked	Unchecked				Unchecked	Unchecked	Unchecked	Unchecked	Unchecked				Unchecked	Unchecked	Unchecked	Unchecked	Unchecked	Unchecked					Unchecked	Unchecked	Unchecked	Unchecked	Unchecked	Unchecked
Yes	Yes	Very effective	Effective	Somewhat effective	Effective	Very effective	Yes	6 months to 3 years	Unchecked	Unchecked	Unchecked	Unchecked	Unchecked	Unchecked		Yes	6 months to 3 years	Unchecked	Unchecked	Unchecked	Unchecked	Unchecked		Yes	6 months to 3 years	Unchecked	Unchecked	Unchecked	Unchecked	Unchecked		Strongly support	Sometimes	Unchecked	Unchecked	Checked	Unchecked	Unchecked	Unchecked		A small problem	Stayed about the same	Somewhat comfortable	Unchecked	Checked	Checked	Unchecked	Unchecked	Unchecked
Yes	Yes	Effective	Effective	Effective	Somewhat effective	Very effective	Yes	6 months to 3 years	Unchecked	Unchecked	Unchecked	Unchecked	Unchecked	Unchecked		No		Unchecked	Unchecked	Unchecked	Checked	Checked	staffing and time it takes to apply varnish. I will say this is more of my colleagues' concern, but I think it would not be much of a time problem once we get used to it.	Yes	6 months to 3 years	Unchecked	Unchecked	Unchecked	Unchecked	Unchecked		Strongly support	Sometimes	Checked	Checked	Unchecked	Unchecked	Unchecked	Unchecked		A medium-sized problem	Stayed about the same	Somewhat comfortable	Unchecked	Checked	Checked	Checked	Unchecked	Unchecked
No									Unchecked	Unchecked	Unchecked	Unchecked	Unchecked	Unchecked				Unchecked	Unchecked	Unchecked	Unchecked	Unchecked				Unchecked	Unchecked	Unchecked	Unchecked	Unchecked				Unchecked	Unchecked	Unchecked	Unchecked	Unchecked	Unchecked					Unchecked	Unchecked	Unchecked	Unchecked	Unchecked	Unchecked
No									Unchecked	Unchecked	Unchecked	Unchecked	Unchecked	Unchecked				Unchecked	Unchecked	Unchecked	Unchecked	Unchecked				Unchecked	Unchecked	Unchecked	Unchecked	Unchecked				Unchecked	Unchecked	Unchecked	Unchecked	Unchecked	Unchecked					Unchecked	Unchecked	Unchecked	Unchecked	Unchecked	Unchecked
Yes	Yes	Very effective	Very effective	Very effective	Effective	Somewhat effective	No		Unchecked	Checked	Unchecked	Unchecked	Unchecked	Unchecked		Yes	6 months to 3 years	Unchecked	Unchecked	Unchecked	Unchecked	Unchecked		No		Unchecked	Unchecked	Unchecked	Checked	Unchecked		Strongly support	Sometimes	Unchecked	Unchecked	Checked	Unchecked	Unchecked	Unchecked		A small problem	Gotten worse (more parents are refusing)	Somewhat comfortable	Unchecked	Checked	Checked	Unchecked	Unchecked	Unchecked
No									Unchecked	Unchecked	Unchecked	Unchecked	Unchecked	Unchecked				Unchecked	Unchecked	Unchecked	Unchecked	Unchecked				Unchecked	Unchecked	Unchecked	Unchecked	Unchecked				Unchecked	Unchecked	Unchecked	Unchecked	Unchecked	Unchecked					Unchecked	Unchecked	Unchecked	Unchecked	Unchecked	Unchecked
No									Unchecked	Unchecked	Unchecked	Unchecked	Unchecked	Unchecked				Unchecked	Unchecked	Unchecked	Unchecked	Unchecked				Unchecked	Unchecked	Unchecked	Unchecked	Unchecked				Unchecked	Unchecked	Unchecked	Unchecked	Unchecked	Unchecked					Unchecked	Unchecked	Unchecked	Unchecked	Unchecked	Unchecked
Yes	Yes	Very effective	Effective	Very effective	Very effective	Very effective	Yes	6 months to 3 years	Unchecked	Unchecked	Unchecked	Unchecked	Unchecked	Unchecked		No		Unchecked	Unchecked	Unchecked	Unchecked	Checked	majority of my pediatric patient's see dentists and I presume they provide this to them	Yes	6 months to 3 years	Unchecked	Unchecked	Unchecked	Unchecked	Unchecked		Strongly support	Sometimes	Unchecked	Unchecked	Checked	Unchecked	Unchecked	Unchecked		A small problem	Stayed about the same	Extremely comfortable	Unchecked	Unchecked	Checked	Unchecked	Unchecked	Unchecked
Yes	Yes								Unchecked	Unchecked	Unchecked	Unchecked	Unchecked	Unchecked				Unchecked	Unchecked	Unchecked	Unchecked	Unchecked				Unchecked	Unchecked	Unchecked	Unchecked	Unchecked				Unchecked	Unchecked	Unchecked	Unchecked	Unchecked	Unchecked					Unchecked	Unchecked	Unchecked	Unchecked	Unchecked	Unchecked
No									Unchecked	Unchecked	Unchecked	Unchecked	Unchecked	Unchecked				Unchecked	Unchecked	Unchecked	Unchecked	Unchecked				Unchecked	Unchecked	Unchecked	Unchecked	Unchecked				Unchecked	Unchecked	Unchecked	Unchecked	Unchecked	Unchecked					Unchecked	Unchecked	Unchecked	Unchecked	Unchecked	Unchecked
									Unchecked	Unchecked	Unchecked	Unchecked	Unchecked	Unchecked				Unchecked	Unchecked	Unchecked	Unchecked	Unchecked				Unchecked	Unchecked	Unchecked	Unchecked	Unchecked				Unchecked	Unchecked	Unchecked	Unchecked	Unchecked	Unchecked					Unchecked	Unchecked	Unchecked	Unchecked	Unchecked	Unchecked
									Unchecked	Unchecked	Unchecked	Unchecked	Unchecked	Unchecked				Unchecked	Unchecked	Unchecked	Unchecked	Unchecked				Unchecked	Unchecked	Unchecked	Unchecked	Unchecked				Unchecked	Unchecked	Unchecked	Unchecked	Unchecked	Unchecked					Unchecked	Unchecked	Unchecked	Unchecked	Unchecked	Unchecked
No									Unchecked	Unchecked	Unchecked	Unchecked	Unchecked	Unchecked				Unchecked	Unchecked	Unchecked	Unchecked	Unchecked				Unchecked	Unchecked	Unchecked	Unchecked	Unchecked				Unchecked	Unchecked	Unchecked	Unchecked	Unchecked	Unchecked					Unchecked	Unchecked	Unchecked	Unchecked	Unchecked	Unchecked
No									Unchecked	Unchecked	Unchecked	Unchecked	Unchecked	Unchecked				Unchecked	Unchecked	Unchecked	Unchecked	Unchecked				Unchecked	Unchecked	Unchecked	Unchecked	Unchecked				Unchecked	Unchecked	Unchecked	Unchecked	Unchecked	Unchecked					Unchecked	Unchecked	Unchecked	Unchecked	Unchecked	Unchecked
Yes	Yes	Very effective		Very effective	Very effective	Very effective	No		Unchecked	Unchecked	Unchecked	Unchecked	Unchecked	Checked	I am an anesthesiologist (and also a board certified pediatrician but practice limited entirely to anesthesiology)	No		Unchecked	Unchecked	Unchecked	Unchecked	Checked	I am an anesthesiologist (and also a board certified pediatrician but practice limited entirely to anesthesiology)	No		Unchecked	Unchecked	Unchecked	Unchecked	Checked	I am an anesthesiologist (and also a board certified pediatrician but practice limited entirely to anesthesiology)	Strongly support	Never	Unchecked	Unchecked	Unchecked	Unchecked	Unchecked	Unchecked		Not a problem at all	I don't know	Extremely uncomfortable	Unchecked	Unchecked	Unchecked	Unchecked	Unchecked	Unchecked
Yes	Yes	Very effective	Very effective	Very effective	Very effective	Very effective	Yes	6 months to 3 years	Unchecked	Unchecked	Unchecked	Unchecked	Unchecked	Unchecked		No		Unchecked	Unchecked	Unchecked	Unchecked	Checked		Yes	6 months to 3 years	Unchecked	Unchecked	Unchecked	Unchecked	Unchecked		Strongly support	Never	Unchecked	Unchecked	Unchecked	Unchecked	Unchecked	Unchecked		A small problem	Stayed about the same	Somewhat uncomfortable	Unchecked	Unchecked	Checked	Unchecked	Unchecked	Unchecked
No									Unchecked	Unchecked	Unchecked	Unchecked	Unchecked	Unchecked				Unchecked	Unchecked	Unchecked	Unchecked	Unchecked				Unchecked	Unchecked	Unchecked	Unchecked	Unchecked				Unchecked	Unchecked	Unchecked	Unchecked	Unchecked	Unchecked					Unchecked	Unchecked	Unchecked	Unchecked	Unchecked	Unchecked
Yes	Yes	Effective	Effective	Effective	Somewhat effective	Very effective	No		Unchecked	Unchecked	Unchecked	Unchecked	Unchecked	Checked	We were instructed to have patients brush with fluoride toothpaste and then don't rinse off the toothpaste prior to going to sleep to provide topical rather than ingested fluoride.	Yes	6 months to 3 years	Unchecked	Unchecked	Unchecked	Unchecked	Unchecked		Yes	6 months to 3 years	Unchecked	Unchecked	Unchecked	Unchecked	Unchecked		Strongly support	Sometimes	Unchecked	Checked	Unchecked	Unchecked	Unchecked	Unchecked		A small problem	Gotten worse (more parents are refusing)	Somewhat comfortable	Unchecked	Unchecked	Unchecked	Unchecked	Unchecked	Unchecked
No									Unchecked	Unchecked	Unchecked	Unchecked	Unchecked	Unchecked				Unchecked	Unchecked	Unchecked	Unchecked	Unchecked				Unchecked	Unchecked	Unchecked	Unchecked	Unchecked				Unchecked	Unchecked	Unchecked	Unchecked	Unchecked	Unchecked					Unchecked	Unchecked	Unchecked	Unchecked	Unchecked	Unchecked
No									Unchecked	Unchecked	Unchecked	Unchecked	Unchecked	Unchecked				Unchecked	Unchecked	Unchecked	Unchecked	Unchecked				Unchecked	Unchecked	Unchecked	Unchecked	Unchecked				Unchecked	Unchecked	Unchecked	Unchecked	Unchecked	Unchecked					Unchecked	Unchecked	Unchecked	Unchecked	Unchecked	Unchecked
No									Unchecked	Unchecked	Unchecked	Unchecked	Unchecked	Unchecked				Unchecked	Unchecked	Unchecked	Unchecked	Unchecked				Unchecked	Unchecked	Unchecked	Unchecked	Unchecked				Unchecked	Unchecked	Unchecked	Unchecked	Unchecked	Unchecked					Unchecked	Unchecked	Unchecked	Unchecked	Unchecked	Unchecked
Yes	Yes	Effective	Effective	Effective	Effective	Somewhat effective			Unchecked	Unchecked	Unchecked	Unchecked	Unchecked	Unchecked				Unchecked	Unchecked	Unchecked	Unchecked	Unchecked				Unchecked	Unchecked	Unchecked	Unchecked	Unchecked				Unchecked	Unchecked	Unchecked	Unchecked	Unchecked	Unchecked					Unchecked	Unchecked	Unchecked	Unchecked	Unchecked	Unchecked
No									Unchecked	Unchecked	Unchecked	Unchecked	Unchecked	Unchecked				Unchecked	Unchecked	Unchecked	Unchecked	Unchecked				Unchecked	Unchecked	Unchecked	Unchecked	Unchecked				Unchecked	Unchecked	Unchecked	Unchecked	Unchecked	Unchecked					Unchecked	Unchecked	Unchecked	Unchecked	Unchecked	Unchecked
Yes	Yes	Effective	Effective	Effective	Very effective	Effective	Yes	6 months to 3 years	Unchecked	Unchecked	Unchecked	Unchecked	Unchecked	Unchecked		Yes	6 months to 3 years	Unchecked	Unchecked	Unchecked	Unchecked	Unchecked		Yes	6 months to 3 years	Unchecked	Unchecked	Unchecked	Unchecked	Unchecked		Strongly support	Sometimes	Unchecked	Checked	Checked	Unchecked	Unchecked	Unchecked		A medium-sized problem	Gotten worse (more parents are refusing)	Extremely comfortable	Checked	Checked	Checked	Unchecked	Unchecked	Unchecked
									Unchecked	Unchecked	Unchecked	Unchecked	Unchecked	Unchecked				Unchecked	Unchecked	Unchecked	Unchecked	Unchecked				Unchecked	Unchecked	Unchecked	Unchecked	Unchecked				Unchecked	Unchecked	Unchecked	Unchecked	Unchecked	Unchecked					Unchecked	Unchecked	Unchecked	Unchecked	Unchecked	Unchecked
Yes	Yes	Very effective		Somewhat effective	Very effective	Effective	No		Unchecked	Unchecked	Unchecked	Checked	Unchecked	Unchecked		No		Unchecked	Unchecked	Unchecked	Unchecked	Unchecked				Unchecked	Unchecked	Unchecked	Unchecked	Unchecked		Strongly oppose	Often	Unchecked	Checked	Unchecked	Unchecked	Unchecked	Unchecked		Not a problem at all	Gotten better (fewer parents are refusing)	Somewhat comfortable	Unchecked	Unchecked	Unchecked	Checked	Checked	Unchecked
No									Unchecked	Unchecked	Unchecked	Unchecked	Unchecked	Unchecked				Unchecked	Unchecked	Unchecked	Unchecked	Unchecked				Unchecked	Unchecked	Unchecked	Unchecked	Unchecked				Unchecked	Unchecked	Unchecked	Unchecked	Unchecked	Unchecked					Unchecked	Unchecked	Unchecked	Unchecked	Unchecked	Unchecked
No									Unchecked	Unchecked	Unchecked	Unchecked	Unchecked	Unchecked				Unchecked	Unchecked	Unchecked	Unchecked	Unchecked				Unchecked	Unchecked	Unchecked	Unchecked	Unchecked				Unchecked	Unchecked	Unchecked	Unchecked	Unchecked	Unchecked					Unchecked	Unchecked	Unchecked	Unchecked	Unchecked	Unchecked
No									Unchecked	Unchecked	Unchecked	Unchecked	Unchecked	Unchecked				Unchecked	Unchecked	Unchecked	Unchecked	Unchecked				Unchecked	Unchecked	Unchecked	Unchecked	Unchecked				Unchecked	Unchecked	Unchecked	Unchecked	Unchecked	Unchecked					Unchecked	Unchecked	Unchecked	Unchecked	Unchecked	Unchecked
Yes	Yes	Very effective	Very effective	Very effective	Very effective	Very effective	Yes	6 months to 3 years	Unchecked	Unchecked	Unchecked	Unchecked	Unchecked	Unchecked		Yes	6 months to 3 years	Unchecked	Unchecked	Unchecked	Unchecked	Unchecked		Yes	3 years to 6 years	Unchecked	Unchecked	Unchecked	Unchecked	Unchecked		Strongly support	Sometimes	Checked	Checked	Checked	Unchecked	Unchecked	Unchecked		A medium-sized problem	Stayed about the same	Somewhat comfortable	Unchecked	Checked	Checked	Checked	Unchecked	Unchecked
Yes	Yes	Very effective	Very effective	Effective	Somewhat effective	Very effective	Yes	6 months to 3 years	Unchecked	Unchecked	Unchecked	Unchecked	Unchecked	Unchecked		Yes		Unchecked	Unchecked	Unchecked	Unchecked	Unchecked		No		Unchecked	Unchecked	Unchecked	Checked	Unchecked		Strongly support	Sometimes	Unchecked	Checked	Unchecked	Unchecked	Unchecked	Unchecked		A small problem	Stayed about the same	Somewhat comfortable	Unchecked	Unchecked	Checked	Unchecked	Unchecked	Unchecked
Yes	Yes	Effective	Somewhat effective	Effective	Effective	Very effective	No		Unchecked	Checked	Unchecked	Unchecked	Checked	Unchecked		Yes	6 months to 3 years	Unchecked	Unchecked	Unchecked	Unchecked	Unchecked		Yes	6 months to 3 years	Unchecked	Unchecked	Unchecked	Unchecked	Unchecked		Strongly support	Sometimes	Unchecked	Checked	Checked	Unchecked	Unchecked	Unchecked		A small problem	Gotten worse (more parents are refusing)	Somewhat comfortable	Unchecked	Checked	Checked	Checked	Unchecked	Unchecked
Yes	Yes	Very effective	Very effective	Effective	Somewhat effective	Very effective	Yes	6 months to 3 years	Unchecked	Unchecked	Unchecked	Unchecked	Unchecked	Unchecked		No		Unchecked	Checked	Unchecked	Unchecked	Unchecked		No		Unchecked	Checked	Unchecked	Unchecked	Unchecked		Strongly support	Sometimes	Unchecked	Unchecked	Checked	Unchecked	Unchecked	Unchecked		Not a problem at all	I don't know	Somewhat comfortable	Unchecked	Unchecked	Checked	Unchecked	Unchecked	Unchecked
									Unchecked	Unchecked	Unchecked	Unchecked	Unchecked	Unchecked				Unchecked	Unchecked	Unchecked	Unchecked	Unchecked				Unchecked	Unchecked	Unchecked	Unchecked	Unchecked				Unchecked	Unchecked	Unchecked	Unchecked	Unchecked	Unchecked					Unchecked	Unchecked	Unchecked	Unchecked	Unchecked	Unchecked
Yes	Yes	Very effective	Somewhat effective	Very effective	Effective	Very effective	No		Unchecked	Unchecked	Checked	Unchecked	Unchecked	Unchecked		Yes	6 months to 3 years	Unchecked	Unchecked	Unchecked	Unchecked	Unchecked		Yes	6 months to 3 years	Unchecked	Unchecked	Unchecked	Unchecked	Unchecked		Strongly support	Sometimes	Checked	Unchecked	Checked	Unchecked	Unchecked	Unchecked		A medium-sized problem	Gotten better (fewer parents are refusing)	Extremely comfortable	Checked	Checked	Unchecked	Unchecked	Checked	Unchecked
No									Unchecked	Unchecked	Unchecked	Unchecked	Unchecked	Unchecked				Unchecked	Unchecked	Unchecked	Unchecked	Unchecked				Unchecked	Unchecked	Unchecked	Unchecked	Unchecked				Unchecked	Unchecked	Unchecked	Unchecked	Unchecked	Unchecked					Unchecked	Unchecked	Unchecked	Unchecked	Unchecked	Unchecked
No									Unchecked	Unchecked	Unchecked	Unchecked	Unchecked	Unchecked				Unchecked	Unchecked	Unchecked	Unchecked	Unchecked				Unchecked	Unchecked	Unchecked	Unchecked	Unchecked				Unchecked	Unchecked	Unchecked	Unchecked	Unchecked	Unchecked					Unchecked	Unchecked	Unchecked	Unchecked	Unchecked	Unchecked
No									Unchecked	Unchecked	Unchecked	Unchecked	Unchecked	Unchecked				Unchecked	Unchecked	Unchecked	Unchecked	Unchecked				Unchecked	Unchecked	Unchecked	Unchecked	Unchecked				Unchecked	Unchecked	Unchecked	Unchecked	Unchecked	Unchecked					Unchecked	Unchecked	Unchecked	Unchecked	Unchecked	Unchecked
No									Unchecked	Unchecked	Unchecked	Unchecked	Unchecked	Unchecked				Unchecked	Unchecked	Unchecked	Unchecked	Unchecked				Unchecked	Unchecked	Unchecked	Unchecked	Unchecked				Unchecked	Unchecked	Unchecked	Unchecked	Unchecked	Unchecked					Unchecked	Unchecked	Unchecked	Unchecked	Unchecked	Unchecked
Yes	Yes	Very effective	Very effective	Very effective	Very effective	Very effective	No		Unchecked	Checked	Unchecked	Unchecked	Unchecked	Unchecked		Yes	6 months to 3 years	Unchecked	Unchecked	Unchecked	Unchecked	Unchecked		Yes	6 months to 3 years	Unchecked	Unchecked	Unchecked	Unchecked	Unchecked		Strongly support	Sometimes	Unchecked	Unchecked	Checked	Unchecked	Unchecked	Unchecked		A small problem	I don't know	Somewhat uncomfortable	Unchecked	Checked	Checked	Unchecked	Unchecked	Checked
Yes	Yes	Effective	Effective	Effective	Effective	Effective	Yes	6 months to 3 years	Unchecked	Unchecked	Unchecked	Unchecked	Unchecked	Unchecked		No		Unchecked	Unchecked	Unchecked	Unchecked	Checked	We have dental located with us in the same office building and we refer patients to dental for this	Yes	6 months to 3 years	Unchecked	Unchecked	Unchecked	Unchecked	Unchecked		Strongly support	Sometimes	Unchecked	Unchecked	Checked	Unchecked	Unchecked	Unchecked		A small problem	I don't know	Extremely comfortable	Unchecked	Unchecked	Checked	Unchecked	Unchecked	Unchecked
Yes	Yes	Effective	Somewhat effective	Effective	Somewhat effective	Effective	No		Unchecked	Checked	Unchecked	Checked	Checked	Unchecked		No		Unchecked	Unchecked	Unchecked	Unchecked	Checked	Not offered at my clinic at this time	Yes	6 months to 3 years	Unchecked	Unchecked	Unchecked	Unchecked	Unchecked		Strongly support	Sometimes	Unchecked	Checked	Unchecked	Unchecked	Unchecked	Unchecked		A small problem	Stayed about the same	Somewhat uncomfortable	Unchecked	Checked	Checked	Unchecked	Unchecked	Unchecked
									Unchecked	Unchecked	Unchecked	Unchecked	Unchecked	Unchecked				Unchecked	Unchecked	Unchecked	Unchecked	Unchecked				Unchecked	Unchecked	Unchecked	Unchecked	Unchecked				Unchecked	Unchecked	Unchecked	Unchecked	Unchecked	Unchecked					Unchecked	Unchecked	Unchecked	Unchecked	Unchecked	Unchecked
Yes	Yes	Very effective	Effective	Effective	Very effective	Very effective	No		Unchecked	Checked	Unchecked	Unchecked	Unchecked	Unchecked		Yes	6 months to 3 years	Unchecked	Unchecked	Unchecked	Unchecked	Unchecked		Yes	6 months to 3 years	Unchecked	Unchecked	Unchecked	Unchecked	Unchecked		Strongly support	Sometimes	Unchecked	Unchecked	Checked	Unchecked	Unchecked	Unchecked		Not a problem at all	Stayed about the same	Somewhat comfortable	Unchecked	Unchecked	Checked	Checked	Unchecked	Unchecked
									Unchecked	Unchecked	Unchecked	Unchecked	Unchecked	Unchecked				Unchecked	Unchecked	Unchecked	Unchecked	Unchecked				Unchecked	Unchecked	Unchecked	Unchecked	Unchecked				Unchecked	Unchecked	Unchecked	Unchecked	Unchecked	Unchecked					Unchecked	Unchecked	Unchecked	Unchecked	Unchecked	Unchecked
									Unchecked	Unchecked	Unchecked	Unchecked	Unchecked	Unchecked				Unchecked	Unchecked	Unchecked	Unchecked	Unchecked				Unchecked	Unchecked	Unchecked	Unchecked	Unchecked				Unchecked	Unchecked	Unchecked	Unchecked	Unchecked	Unchecked					Unchecked	Unchecked	Unchecked	Unchecked	Unchecked	Unchecked
Yes	Yes	Very effective	Effective	Very effective	Effective	Effective	No		Unchecked	Checked	Unchecked	Unchecked	Unchecked	Unchecked		No		Unchecked	Unchecked	Unchecked	Unchecked	Checked	Dental clinic is part of our clinic	Yes	3 years to 6 years	Unchecked	Unchecked	Unchecked	Unchecked	Unchecked		Somewhat support	Never	Unchecked	Unchecked	Unchecked	Unchecked	Unchecked	Unchecked		Not a problem at all	I don't know	Somewhat uncomfortable	Checked	Checked	Checked	Unchecked	Unchecked	Unchecked
Yes	No								Unchecked	Unchecked	Unchecked	Unchecked	Unchecked	Unchecked				Unchecked	Unchecked	Unchecked	Unchecked	Unchecked				Unchecked	Unchecked	Unchecked	Unchecked	Unchecked				Unchecked	Unchecked	Unchecked	Unchecked	Unchecked	Unchecked					Unchecked	Unchecked	Unchecked	Unchecked	Unchecked	Unchecked
Yes	Yes	Very effective	Not effective	Somewhat effective	Effective	Very effective	No		Unchecked	Unchecked	Unchecked	Unchecked	Unchecked	Checked	I never heard of a fluoride supplement before taking this survey	Yes	6 months to 3 years	Unchecked	Unchecked	Unchecked	Unchecked	Unchecked		Yes	6 months to 3 years	Unchecked	Unchecked	Unchecked	Unchecked	Unchecked		Strongly support	Never	Unchecked	Unchecked	Unchecked	Unchecked	Unchecked	Unchecked		A small problem	Stayed about the same	Extremely comfortable	Unchecked	Checked	Checked	Unchecked	Unchecked	Unchecked
Yes	Yes	Very effective	Effective	Very effective	Very effective	Very effective	No		Unchecked	Checked	Unchecked	Unchecked	Unchecked	Unchecked				Unchecked	Unchecked	Unchecked	Unchecked	Unchecked		Yes	6 months to 3 years	Unchecked	Unchecked	Unchecked	Unchecked	Unchecked		Strongly support	Sometimes	Checked	Checked	Checked	Unchecked	Unchecked	Unchecked		A small problem	Gotten better (fewer parents are refusing)	Somewhat comfortable	Checked	Unchecked	Unchecked	Unchecked	Unchecked	Unchecked
Yes	Yes	Effective	Effective	Very effective	Effective	Effective	Yes	Birth to 6 months	Unchecked	Unchecked	Unchecked	Unchecked	Unchecked	Unchecked		Yes	6 months to 3 years	Unchecked	Unchecked	Unchecked	Unchecked	Unchecked		Yes	6 months to 3 years	Unchecked	Unchecked	Unchecked	Unchecked	Unchecked		Strongly support	Sometimes	Unchecked	Checked	Unchecked	Unchecked	Unchecked	Unchecked		A small problem	Stayed about the same	Somewhat comfortable	Unchecked	Checked	Checked	Unchecked	Unchecked	Unchecked
Yes	Yes	Effective	Somewhat effective	Very effective	Effective	Effective	Yes	6 months to 3 years	Unchecked	Unchecked	Unchecked	Unchecked	Unchecked	Unchecked		Yes	6 months to 3 years	Unchecked	Unchecked	Unchecked	Unchecked	Unchecked		Yes	6 months to 3 years	Unchecked	Unchecked	Unchecked	Unchecked	Unchecked		Strongly support	Sometimes	Unchecked	Checked	Unchecked	Unchecked	Unchecked	Unchecked		A small problem	I don't know	Somewhat comfortable	Unchecked	Checked	Checked	Unchecked	Unchecked	Unchecked
No									Unchecked	Unchecked	Unchecked	Unchecked	Unchecked	Unchecked				Unchecked	Unchecked	Unchecked	Unchecked	Unchecked				Unchecked	Unchecked	Unchecked	Unchecked	Unchecked				Unchecked	Unchecked	Unchecked	Unchecked	Unchecked	Unchecked					Unchecked	Unchecked	Unchecked	Unchecked	Unchecked	Unchecked
									Unchecked	Unchecked	Unchecked	Unchecked	Unchecked	Unchecked				Unchecked	Unchecked	Unchecked	Unchecked	Unchecked				Unchecked	Unchecked	Unchecked	Unchecked	Unchecked				Unchecked	Unchecked	Unchecked	Unchecked	Unchecked	Unchecked					Unchecked	Unchecked	Unchecked	Unchecked	Unchecked	Unchecked
Yes	Yes	Very effective	Effective	Effective	Effective	Effective	No		Unchecked	Checked	Unchecked	Unchecked	Unchecked	Unchecked		No		Unchecked	Unchecked	Unchecked	Unchecked	Checked	My patients have good access to dental care. I advocate and educate on first dental visit at 1 yr old.	Yes	6 months to 3 years	Unchecked	Unchecked	Unchecked	Unchecked	Unchecked		Strongly support	Sometimes	Checked	Unchecked	Unchecked	Unchecked	Unchecked	Unchecked		A small problem	I don't know	Somewhat comfortable	Checked	Checked	Checked	Unchecked	Unchecked	Unchecked
Yes	Yes	Very effective	Effective	Effective	Somewhat effective	Effective	No		Unchecked	Checked	Unchecked	Unchecked	Unchecked	Unchecked		No		Unchecked	Unchecked	Unchecked	Unchecked	Checked	I don't have access to it in my clinic	Yes	6 months to 3 years	Unchecked	Unchecked	Unchecked	Unchecked	Unchecked		Strongly support	Sometimes	Unchecked	Checked	Unchecked	Unchecked	Unchecked	Unchecked		A medium-sized problem	I don't know	Extremely comfortable	Unchecked	Checked	Unchecked	Unchecked	Unchecked	Unchecked
Yes	Yes	Very effective	Very effective	Very effective	Effective	Effective	Yes	6 months to 3 years	Unchecked	Unchecked	Unchecked	Unchecked	Unchecked	Unchecked		No		Unchecked	Unchecked	Unchecked	Unchecked	Checked	varnish supplied by local dentists at appropriate intervals	Yes	6 months to 3 years	Unchecked	Unchecked	Unchecked	Unchecked	Unchecked		Strongly support	Sometimes	Unchecked	Unchecked	Checked	Unchecked	Unchecked	Unchecked		A small problem	I don't know	Extremely comfortable	Unchecked	Unchecked	Unchecked	Checked	Unchecked	Unchecked
No									Unchecked	Unchecked	Unchecked	Unchecked	Unchecked	Unchecked				Unchecked	Unchecked	Unchecked	Unchecked	Unchecked				Unchecked	Unchecked	Unchecked	Unchecked	Unchecked				Unchecked	Unchecked	Unchecked	Unchecked	Unchecked	Unchecked					Unchecked	Unchecked	Unchecked	Unchecked	Unchecked	Unchecked
Yes	Yes	Effective	Somewhat effective	Somewhat effective	Somewhat effective	Somewhat effective	Yes	6 months to 3 years	Unchecked	Unchecked	Unchecked	Unchecked	Unchecked	Unchecked		No		Unchecked	Unchecked	Unchecked	Unchecked	Checked	Not available in our office.....	Yes	3 years to 6 years	Unchecked	Unchecked	Unchecked	Unchecked	Unchecked		Strongly support	Sometimes	Unchecked	Unchecked	Unchecked	Unchecked	Checked	Unchecked		A medium-sized problem	Stayed about the same	Extremely comfortable	Unchecked	Unchecked	Checked	Unchecked	Unchecked	Unchecked
Yes	Yes	Very effective	Somewhat effective	Very effective	Somewhat effective	Very effective	No		Unchecked	Unchecked	Unchecked	Unchecked	Unchecked	Checked	Low adherence to actually picking up the prescription, and suspected low adherence to giving it.	Yes	6 months to 3 years	Unchecked	Unchecked	Unchecked	Unchecked	Unchecked		Yes	6 months to 3 years	Unchecked	Unchecked	Unchecked	Unchecked	Unchecked		Strongly support	Never	Unchecked	Unchecked	Unchecked	Unchecked	Unchecked	Unchecked		A medium-sized problem	Stayed about the same	Somewhat comfortable	Unchecked	Checked	Checked	Checked	Unchecked	Unchecked
Yes	Yes	Very effective	Effective	Effective	Somewhat effective	Very effective	No		Unchecked	Unchecked	Unchecked	Unchecked	Unchecked	Checked	not enough knowledge, training	Yes	6 months to 3 years	Unchecked	Unchecked	Unchecked	Unchecked	Unchecked		Yes	6 months to 3 years	Unchecked	Unchecked	Unchecked	Unchecked	Unchecked		Strongly support	Never	Unchecked	Unchecked	Unchecked	Unchecked	Unchecked	Unchecked		A medium-sized problem	I don't know	Somewhat comfortable	Checked	Unchecked	Checked	Unchecked	Unchecked	Unchecked
Yes	Yes	Very effective	Very effective	Very effective	Very effective	Very effective	Yes	6 months to 3 years	Unchecked	Unchecked	Unchecked	Unchecked	Unchecked	Unchecked		Yes	Birth to 6 months	Unchecked	Unchecked	Unchecked	Unchecked	Unchecked		Yes	6 months to 3 years	Unchecked	Unchecked	Unchecked	Unchecked	Unchecked		Strongly support	Sometimes	Unchecked	Checked	Checked	Unchecked	Unchecked	Unchecked		A medium-sized problem	Gotten worse (more parents are refusing)	Extremely comfortable	Unchecked	Unchecked	Unchecked	Unchecked	Unchecked	Unchecked
Yes	Yes	Very effective	Somewhat effective	Effective	Very effective	Effective	No		Checked	Unchecked	Unchecked	Checked	Checked	Checked	Getting fluoride, unfortunately, from juices. Also fluoride from formula.	Yes	6 months to 3 years	Unchecked	Unchecked	Unchecked	Unchecked	Unchecked		Yes	6 months to 3 years	Unchecked	Unchecked	Unchecked	Unchecked	Unchecked		Strongly support	Often	Unchecked	Checked	Checked	Checked	Unchecked	Unchecked		A medium-sized problem	Gotten worse (more parents are refusing)	Somewhat comfortable	Unchecked	Checked	Checked	Unchecked	Unchecked	Unchecked
									Unchecked	Unchecked	Unchecked	Unchecked	Unchecked	Unchecked				Unchecked	Unchecked	Unchecked	Unchecked	Unchecked				Unchecked	Unchecked	Unchecked	Unchecked	Unchecked				Unchecked	Unchecked	Unchecked	Unchecked	Unchecked	Unchecked					Unchecked	Unchecked	Unchecked	Unchecked	Unchecked	Unchecked
Yes	Yes	Very effective	Very effective	Effective	Effective	Very effective	Yes	6 months to 3 years	Unchecked	Unchecked	Unchecked	Unchecked	Unchecked	Unchecked		No		Unchecked	Checked	Unchecked	Unchecked	Checked	Have not been able to incorporate into our workflow and billing	Yes	3 years to 6 years	Unchecked	Unchecked	Unchecked	Unchecked	Unchecked		Strongly support	Sometimes	Unchecked	Unchecked	Checked	Unchecked	Unchecked	Unchecked		A small problem	Gotten worse (more parents are refusing)	Somewhat comfortable	Unchecked	Unchecked	Unchecked	Checked	Unchecked	Unchecked
No									Unchecked	Unchecked	Unchecked	Unchecked	Unchecked	Unchecked				Unchecked	Unchecked	Unchecked	Unchecked	Unchecked				Unchecked	Unchecked	Unchecked	Unchecked	Unchecked				Unchecked	Unchecked	Unchecked	Unchecked	Unchecked	Unchecked					Unchecked	Unchecked	Unchecked	Unchecked	Unchecked	Unchecked
									Unchecked	Unchecked	Unchecked	Unchecked	Unchecked	Unchecked				Unchecked	Unchecked	Unchecked	Unchecked	Unchecked				Unchecked	Unchecked	Unchecked	Unchecked	Unchecked				Unchecked	Unchecked	Unchecked	Unchecked	Unchecked	Unchecked					Unchecked	Unchecked	Unchecked	Unchecked	Unchecked	Unchecked
									Unchecked	Unchecked	Unchecked	Unchecked	Unchecked	Unchecked				Unchecked	Unchecked	Unchecked	Unchecked	Unchecked				Unchecked	Unchecked	Unchecked	Unchecked	Unchecked				Unchecked	Unchecked	Unchecked	Unchecked	Unchecked	Unchecked					Unchecked	Unchecked	Unchecked	Unchecked	Unchecked	Unchecked
Yes	Yes	Very effective	Effective	Effective	Effective	Effective	Yes	6 months to 3 years	Unchecked	Unchecked	Unchecked	Unchecked	Unchecked	Unchecked		Yes	6 months to 3 years	Unchecked	Unchecked	Unchecked	Unchecked	Unchecked		Yes	6 months to 3 years	Unchecked	Unchecked	Unchecked	Unchecked	Unchecked		Somewhat support	Often	Unchecked	Unchecked	Checked	Unchecked	Unchecked	Unchecked		A medium-sized problem	Stayed about the same	Somewhat comfortable	Unchecked	Unchecked	Checked	Checked	Checked	Unchecked
No									Unchecked	Unchecked	Unchecked	Unchecked	Unchecked	Unchecked				Unchecked	Unchecked	Unchecked	Unchecked	Unchecked				Unchecked	Unchecked	Unchecked	Unchecked	Unchecked				Unchecked	Unchecked	Unchecked	Unchecked	Unchecked	Unchecked					Unchecked	Unchecked	Unchecked	Unchecked	Unchecked	Unchecked
No									Unchecked	Unchecked	Unchecked	Unchecked	Unchecked	Unchecked				Unchecked	Unchecked	Unchecked	Unchecked	Unchecked				Unchecked	Unchecked	Unchecked	Unchecked	Unchecked				Unchecked	Unchecked	Unchecked	Unchecked	Unchecked	Unchecked					Unchecked	Unchecked	Unchecked	Unchecked	Unchecked	Unchecked
No									Unchecked	Unchecked	Unchecked	Unchecked	Unchecked	Unchecked				Unchecked	Unchecked	Unchecked	Unchecked	Unchecked				Unchecked	Unchecked	Unchecked	Unchecked	Unchecked				Unchecked	Unchecked	Unchecked	Unchecked	Unchecked	Unchecked					Unchecked	Unchecked	Unchecked	Unchecked	Unchecked	Unchecked
									Unchecked	Unchecked	Unchecked	Unchecked	Unchecked	Unchecked				Unchecked	Unchecked	Unchecked	Unchecked	Unchecked				Unchecked	Unchecked	Unchecked	Unchecked	Unchecked				Unchecked	Unchecked	Unchecked	Unchecked	Unchecked	Unchecked					Unchecked	Unchecked	Unchecked	Unchecked	Unchecked	Unchecked
Yes	Yes	Very effective	Very effective	Somewhat effective	Somewhat effective	Very effective	Yes	3 years to 6 years	Unchecked	Unchecked	Unchecked	Unchecked	Unchecked	Unchecked		No		Unchecked	Checked	Unchecked	Unchecked	Unchecked		No		Unchecked	Checked	Unchecked	Unchecked	Unchecked		Strongly support	Never	Unchecked	Unchecked	Unchecked	Unchecked	Unchecked	Unchecked		A small problem	I don't know	Somewhat comfortable	Checked	Checked	Checked	Unchecked	Unchecked	Unchecked
No									Unchecked	Unchecked	Unchecked	Unchecked	Unchecked	Unchecked				Unchecked	Unchecked	Unchecked	Unchecked	Unchecked				Unchecked	Unchecked	Unchecked	Unchecked	Unchecked				Unchecked	Unchecked	Unchecked	Unchecked	Unchecked	Unchecked					Unchecked	Unchecked	Unchecked	Unchecked	Unchecked	Unchecked
Yes	Yes	Very effective	Very effective	Very effective	Very effective	Very effective	No		Unchecked	Checked	Unchecked	Unchecked	Unchecked	Unchecked		Yes	3 years to 6 years	Unchecked	Unchecked	Unchecked	Unchecked	Unchecked		Yes	3 years to 6 years	Unchecked	Unchecked	Unchecked	Unchecked	Unchecked		Strongly support	Sometimes	Unchecked	Checked	Checked	Unchecked	Unchecked	Unchecked		A small problem	I don't know	Somewhat uncomfortable	Checked	Unchecked	Checked	Unchecked	Checked	Unchecked
No									Unchecked	Unchecked	Unchecked	Unchecked	Unchecked	Unchecked				Unchecked	Unchecked	Unchecked	Unchecked	Unchecked				Unchecked	Unchecked	Unchecked	Unchecked	Unchecked				Unchecked	Unchecked	Unchecked	Unchecked	Unchecked	Unchecked					Unchecked	Unchecked	Unchecked	Unchecked	Unchecked	Unchecked
Yes	Yes	Effective	Effective	Very effective	Effective	Effective	Yes	6 months to 3 years	Unchecked	Unchecked	Unchecked	Unchecked	Unchecked	Unchecked		Yes	6 months to 3 years	Unchecked	Unchecked	Unchecked	Unchecked	Unchecked		Yes	3 years to 6 years	Unchecked	Unchecked	Unchecked	Unchecked	Unchecked		Strongly support	Sometimes	Unchecked	Checked	Checked	Unchecked	Unchecked	Unchecked		A medium-sized problem	Stayed about the same	Somewhat comfortable	Unchecked	Checked	Checked	Checked	Unchecked	Unchecked
Yes	Yes	Very effective	Very effective	Very effective	Very effective	Very effective	Yes	6 months to 3 years	Unchecked	Unchecked	Unchecked	Unchecked	Unchecked	Unchecked		No		Unchecked	Unchecked	Unchecked	Unchecked	Checked	our staff don't seem to be trained in it	Yes	3 years to 6 years	Unchecked	Unchecked	Unchecked	Unchecked	Unchecked		Strongly support	Sometimes	Checked	Unchecked	Checked	Unchecked	Unchecked	Unchecked		A medium-sized problem	Stayed about the same	Extremely comfortable	Unchecked	Unchecked	Unchecked	Checked	Unchecked	Unchecked
No									Unchecked	Unchecked	Unchecked	Unchecked	Unchecked	Unchecked				Unchecked	Unchecked	Unchecked	Unchecked	Unchecked				Unchecked	Unchecked	Unchecked	Unchecked	Unchecked				Unchecked	Unchecked	Unchecked	Unchecked	Unchecked	Unchecked					Unchecked	Unchecked	Unchecked	Unchecked	Unchecked	Unchecked
Yes	Yes	Very effective	Very effective	Very effective	Somewhat effective	Very effective	Yes	6 months to 3 years	Unchecked	Unchecked	Unchecked	Unchecked	Unchecked	Unchecked		Yes	6 months to 3 years	Unchecked	Unchecked	Unchecked	Unchecked	Unchecked		Yes	3 years to 6 years	Unchecked	Unchecked	Unchecked	Unchecked	Unchecked		Strongly support	Sometimes	Unchecked	Unchecked	Checked	Unchecked	Unchecked	Unchecked		A small problem	Gotten better (fewer parents are refusing)	Extremely comfortable	Unchecked	Unchecked	Checked	Unchecked	Unchecked	Checked
									Unchecked	Unchecked	Unchecked	Unchecked	Unchecked	Unchecked				Unchecked	Unchecked	Unchecked	Unchecked	Unchecked				Unchecked	Unchecked	Unchecked	Unchecked	Unchecked				Unchecked	Unchecked	Unchecked	Unchecked	Unchecked	Unchecked					Unchecked	Unchecked	Unchecked	Unchecked	Unchecked	Unchecked
No									Unchecked	Unchecked	Unchecked	Unchecked	Unchecked	Unchecked				Unchecked	Unchecked	Unchecked	Unchecked	Unchecked				Unchecked	Unchecked	Unchecked	Unchecked	Unchecked				Unchecked	Unchecked	Unchecked	Unchecked	Unchecked	Unchecked					Unchecked	Unchecked	Unchecked	Unchecked	Unchecked	Unchecked
Yes	Yes	Very effective		Effective	Effective	Very effective	No		Unchecked	Unchecked	Unchecked	Unchecked	Unchecked	Checked	I don't know about prescribing them, and almost all my patients live with fluoridated water, so I didn't think they needed them.	Yes	6 months to 3 years	Unchecked	Unchecked	Unchecked	Unchecked	Unchecked		Yes	6 months to 3 years	Unchecked	Unchecked	Unchecked	Unchecked	Unchecked		Strongly support	Often	Unchecked	Unchecked	Checked	Unchecked	Unchecked	Unchecked		Not a problem at all	Stayed about the same	Extremely comfortable	Unchecked	Unchecked	Unchecked	Unchecked	Unchecked	Unchecked
No									Unchecked	Unchecked	Unchecked	Unchecked	Unchecked	Unchecked				Unchecked	Unchecked	Unchecked	Unchecked	Unchecked				Unchecked	Unchecked	Unchecked	Unchecked	Unchecked				Unchecked	Unchecked	Unchecked	Unchecked	Unchecked	Unchecked					Unchecked	Unchecked	Unchecked	Unchecked	Unchecked	Unchecked
									Unchecked	Unchecked	Unchecked	Unchecked	Unchecked	Unchecked				Unchecked	Unchecked	Unchecked	Unchecked	Unchecked				Unchecked	Unchecked	Unchecked	Unchecked	Unchecked				Unchecked	Unchecked	Unchecked	Unchecked	Unchecked	Unchecked					Unchecked	Unchecked	Unchecked	Unchecked	Unchecked	Unchecked
No									Unchecked	Unchecked	Unchecked	Unchecked	Unchecked	Unchecked				Unchecked	Unchecked	Unchecked	Unchecked	Unchecked				Unchecked	Unchecked	Unchecked	Unchecked	Unchecked				Unchecked	Unchecked	Unchecked	Unchecked	Unchecked	Unchecked					Unchecked	Unchecked	Unchecked	Unchecked	Unchecked	Unchecked
Yes	Yes	Very effective	Effective	Effective	Not effective	Very effective	No		Unchecked	Checked	Unchecked	Unchecked	Unchecked	Unchecked		Yes	3 years to 6 years	Unchecked	Unchecked	Unchecked	Unchecked	Unchecked		No		Unchecked	Checked	Unchecked	Unchecked	Unchecked		Strongly support	Never	Unchecked	Unchecked	Unchecked	Unchecked	Unchecked	Unchecked		Not a problem at all	I don't know	Somewhat uncomfortable	Checked	Checked	Checked	Unchecked	Checked	Checked
Yes	Yes	Very effective	Somewhat effective	Very effective	Effective	Effective	No		Unchecked	Checked	Unchecked	Unchecked	Unchecked	Checked	I am a sub specialist not a general pediatrician. I also do not know how to prescribe fluoride.	No		Unchecked	Unchecked	Unchecked	Unchecked	Checked	I am a sub specialist. We do not offer this service in our clinic.	Yes	3 years to 6 years	Unchecked	Unchecked	Unchecked	Unchecked	Unchecked		Strongly support	Never	Unchecked	Unchecked	Unchecked	Unchecked	Unchecked	Unchecked					Unchecked	Unchecked	Unchecked	Unchecked	Unchecked	Unchecked
Yes	No								Unchecked	Unchecked	Unchecked	Unchecked	Unchecked	Unchecked				Unchecked	Unchecked	Unchecked	Unchecked	Unchecked				Unchecked	Unchecked	Unchecked	Unchecked	Unchecked				Unchecked	Unchecked	Unchecked	Unchecked	Unchecked	Unchecked					Unchecked	Unchecked	Unchecked	Unchecked	Unchecked	Unchecked
Yes	Yes	Very effective	Very effective	Effective	Very effective	Very effective	Yes	6 months to 3 years	Unchecked	Unchecked	Unchecked	Unchecked	Unchecked	Unchecked		Yes	6 months to 3 years	Unchecked	Unchecked	Unchecked	Unchecked	Unchecked		Yes	6 months to 3 years	Unchecked	Unchecked	Unchecked	Unchecked	Unchecked		Strongly support	Sometimes	Checked	Checked	Checked	Unchecked	Unchecked	Unchecked		A small problem	Gotten better (fewer parents are refusing)	Somewhat comfortable	Unchecked	Unchecked	Unchecked	Checked	Unchecked	Unchecked
									Unchecked	Unchecked	Unchecked	Unchecked	Unchecked	Unchecked				Unchecked	Unchecked	Unchecked	Unchecked	Unchecked				Unchecked	Unchecked	Unchecked	Unchecked	Unchecked				Unchecked	Unchecked	Unchecked	Unchecked	Unchecked	Unchecked					Unchecked	Unchecked	Unchecked	Unchecked	Unchecked	Unchecked
Yes	Yes	Effective	Effective	Effective	Effective	Effective	Yes	6 months to 3 years	Unchecked	Unchecked	Unchecked	Unchecked	Unchecked	Unchecked		Yes	6 months to 3 years	Unchecked	Unchecked	Unchecked	Unchecked	Unchecked		Yes	6 months to 3 years	Unchecked	Unchecked	Unchecked	Unchecked	Unchecked		Strongly support	Often	Unchecked	Unchecked	Checked	Unchecked	Unchecked	Unchecked		A small problem	Stayed about the same	Extremely comfortable	Unchecked	Checked	Checked	Checked	Unchecked	Unchecked
No									Unchecked	Unchecked	Unchecked	Unchecked	Unchecked	Unchecked				Unchecked	Unchecked	Unchecked	Unchecked	Unchecked				Unchecked	Unchecked	Unchecked	Unchecked	Unchecked				Unchecked	Unchecked	Unchecked	Unchecked	Unchecked	Unchecked					Unchecked	Unchecked	Unchecked	Unchecked	Unchecked	Unchecked
No									Unchecked	Unchecked	Unchecked	Unchecked	Unchecked	Unchecked				Unchecked	Unchecked	Unchecked	Unchecked	Unchecked				Unchecked	Unchecked	Unchecked	Unchecked	Unchecked				Unchecked	Unchecked	Unchecked	Unchecked	Unchecked	Unchecked					Unchecked	Unchecked	Unchecked	Unchecked	Unchecked	Unchecked
Yes	Yes	Effective	Somewhat effective	Effective	Effective	Very effective	No		Unchecked	Checked	Unchecked	Unchecked	Unchecked	Unchecked		No		Unchecked	Checked	Unchecked	Unchecked	Checked	Pts have dental homes and see their dentist 2x yearly	Yes	6 months to 3 years	Unchecked	Unchecked	Unchecked	Unchecked	Unchecked		Strongly support	Never	Unchecked	Unchecked	Unchecked	Unchecked	Unchecked	Unchecked		A small problem	I don't know	Somewhat comfortable	Unchecked	Unchecked	Checked	Unchecked	Checked	Unchecked
									Unchecked	Unchecked	Unchecked	Unchecked	Unchecked	Unchecked				Unchecked	Unchecked	Unchecked	Unchecked	Unchecked				Unchecked	Unchecked	Unchecked	Unchecked	Unchecked				Unchecked	Unchecked	Unchecked	Unchecked	Unchecked	Unchecked					Unchecked	Unchecked	Unchecked	Unchecked	Unchecked	Unchecked
No									Unchecked	Unchecked	Unchecked	Unchecked	Unchecked	Unchecked				Unchecked	Unchecked	Unchecked	Unchecked	Unchecked				Unchecked	Unchecked	Unchecked	Unchecked	Unchecked				Unchecked	Unchecked	Unchecked	Unchecked	Unchecked	Unchecked					Unchecked	Unchecked	Unchecked	Unchecked	Unchecked	Unchecked
No									Unchecked	Unchecked	Unchecked	Unchecked	Unchecked	Unchecked				Unchecked	Unchecked	Unchecked	Unchecked	Unchecked				Unchecked	Unchecked	Unchecked	Unchecked	Unchecked				Unchecked	Unchecked	Unchecked	Unchecked	Unchecked	Unchecked					Unchecked	Unchecked	Unchecked	Unchecked	Unchecked	Unchecked
									Unchecked	Unchecked	Unchecked	Unchecked	Unchecked	Unchecked				Unchecked	Unchecked	Unchecked	Unchecked	Unchecked				Unchecked	Unchecked	Unchecked	Unchecked	Unchecked				Unchecked	Unchecked	Unchecked	Unchecked	Unchecked	Unchecked					Unchecked	Unchecked	Unchecked	Unchecked	Unchecked	Unchecked
Yes	Yes	Effective	Somewhat effective	Very effective	Somewhat effective	Effective	No		Unchecked	Unchecked	Unchecked	Unchecked	Checked	Unchecked		No		Unchecked	Unchecked	Unchecked	Unchecked	Checked	Service provided by a dentist. I am fortunate to live in an area where most if not all of my peds patients have dental insurance and regular dental care	Yes	3 years to 6 years	Unchecked	Unchecked	Unchecked	Unchecked	Unchecked		Somewhat support	Sometimes	Unchecked	Checked	Unchecked	Unchecked	Unchecked	Unchecked		A small problem	Gotten worse (more parents are refusing)	Somewhat comfortable	Unchecked	Checked	Checked	Unchecked	Checked	Unchecked
Yes	No								Unchecked	Unchecked	Unchecked	Unchecked	Unchecked	Unchecked				Unchecked	Unchecked	Unchecked	Unchecked	Unchecked				Unchecked	Unchecked	Unchecked	Unchecked	Unchecked				Unchecked	Unchecked	Unchecked	Unchecked	Unchecked	Unchecked					Unchecked	Unchecked	Unchecked	Unchecked	Unchecked	Unchecked
Yes	Yes	Very effective	Very effective	Very effective	Very effective	Very effective			Unchecked	Unchecked	Unchecked	Unchecked	Unchecked	Unchecked				Unchecked	Unchecked	Unchecked	Unchecked	Unchecked				Unchecked	Unchecked	Unchecked	Unchecked	Unchecked				Unchecked	Unchecked	Unchecked	Unchecked	Unchecked	Unchecked					Unchecked	Unchecked	Unchecked	Unchecked	Unchecked	Unchecked
No									Unchecked	Unchecked	Unchecked	Unchecked	Unchecked	Unchecked				Unchecked	Unchecked	Unchecked	Unchecked	Unchecked				Unchecked	Unchecked	Unchecked	Unchecked	Unchecked				Unchecked	Unchecked	Unchecked	Unchecked	Unchecked	Unchecked					Unchecked	Unchecked	Unchecked	Unchecked	Unchecked	Unchecked
									Unchecked	Unchecked	Unchecked	Unchecked	Unchecked	Unchecked				Unchecked	Unchecked	Unchecked	Unchecked	Unchecked				Unchecked	Unchecked	Unchecked	Unchecked	Unchecked				Unchecked	Unchecked	Unchecked	Unchecked	Unchecked	Unchecked					Unchecked	Unchecked	Unchecked	Unchecked	Unchecked	Unchecked
No									Unchecked	Unchecked	Unchecked	Unchecked	Unchecked	Unchecked				Unchecked	Unchecked	Unchecked	Unchecked	Unchecked				Unchecked	Unchecked	Unchecked	Unchecked	Unchecked				Unchecked	Unchecked	Unchecked	Unchecked	Unchecked	Unchecked					Unchecked	Unchecked	Unchecked	Unchecked	Unchecked	Unchecked
Yes	Yes	Very effective	Very effective	Very effective	Very effective	Very effective	Yes	6 months to 3 years	Unchecked	Unchecked	Unchecked	Unchecked	Unchecked	Unchecked		No		Unchecked	Unchecked	Unchecked	Unchecked	Checked	Get it at attached dental clinic	Yes	6 months to 3 years	Unchecked	Unchecked	Unchecked	Unchecked	Unchecked		Strongly support	Sometimes	Checked	Unchecked	Unchecked	Unchecked	Unchecked	Unchecked		A small problem	Stayed about the same	Somewhat comfortable	Unchecked	Unchecked	Unchecked	Checked	Unchecked	Unchecked
Yes	Yes	Effective	Effective	Somewhat effective	Effective	Effective	No		Unchecked	Checked	Unchecked	Unchecked	Unchecked	Unchecked		No		Unchecked	Unchecked	Unchecked	Unchecked	Checked	we considered this but limited by workflow and staffing limitations	Yes	3 years to 6 years	Unchecked	Unchecked	Unchecked	Unchecked	Unchecked		Strongly support	Never	Unchecked	Unchecked	Unchecked	Unchecked	Unchecked	Unchecked		Not a problem at all	Gotten better (fewer parents are refusing)	Extremely comfortable	Unchecked	Checked	Checked	Checked	Checked	Unchecked
Yes	Yes	Very effective	Effective	Very effective	Effective	Effective	Yes	6 months to 3 years	Unchecked	Unchecked	Unchecked	Unchecked	Unchecked	Unchecked		Yes	6 months to 3 years	Unchecked	Unchecked	Unchecked	Unchecked	Unchecked		Yes	3 years to 6 years	Unchecked	Unchecked	Unchecked	Unchecked	Unchecked		Somewhat support	Often	Checked	Checked	Checked	Unchecked	Unchecked	Unchecked		A medium-sized problem	Gotten worse (more parents are refusing)	Extremely comfortable	Unchecked	Checked	Checked	Unchecked	Unchecked	Unchecked
No									Unchecked	Unchecked	Unchecked	Unchecked	Unchecked	Unchecked				Unchecked	Unchecked	Unchecked	Unchecked	Unchecked				Unchecked	Unchecked	Unchecked	Unchecked	Unchecked				Unchecked	Unchecked	Unchecked	Unchecked	Unchecked	Unchecked					Unchecked	Unchecked	Unchecked	Unchecked	Unchecked	Unchecked
Yes	Yes	Very effective	Very effective	Very effective	Very effective	Very effective	No		Unchecked	Unchecked	Unchecked	Unchecked	Unchecked	Checked	I'm a subspecialist (Developmental-Behavioral Pediatrics). I provide referral information to dentists, recommendations to the primary care pediatricians, discuss with parents the importance in fluoride treatment, and provide website information, but I do not provide the primary management/prescriptions.	No		Unchecked	Unchecked	Unchecked	Unchecked	Checked	Same reason as above.	Yes	6 months to 3 years	Unchecked	Unchecked	Unchecked	Unchecked	Unchecked		Strongly support	Never	Unchecked	Unchecked	Unchecked	Unchecked	Unchecked	Unchecked		A small problem	I don't know	Extremely comfortable	Unchecked	Unchecked	Checked	Unchecked	Checked	Unchecked
Yes	Yes	Effective	Somewhat effective	Effective	Effective	Somewhat effective	No		Checked	Checked	Unchecked	Unchecked	Unchecked	Unchecked		No		Checked	Checked	Unchecked	Unchecked	Checked	Not provided you the clinic	Yes	6 months to 3 years	Unchecked	Unchecked	Unchecked	Unchecked	Unchecked		Strongly support	Sometimes	Unchecked	Checked	Checked	Unchecked	Unchecked	Unchecked		A medium-sized problem	Stayed about the same	Somewhat comfortable	Unchecked	Checked	Checked	Checked	Unchecked	Unchecked
Yes	Yes	Very effective	Somewhat effective	Very effective	Somewhat effective	Effective	No		Unchecked	Unchecked	Unchecked	Unchecked	Unchecked	Checked	I am not a primary care provider	No		Unchecked	Unchecked	Unchecked	Unchecked	Checked	Not primary care just Su specialty consultation	No		Unchecked	Unchecked	Unchecked	Unchecked	Checked	Same	Strongly support	Never	Unchecked	Unchecked	Unchecked	Unchecked	Unchecked	Unchecked		Not a problem at all	I don't know	Somewhat comfortable	Unchecked	Checked	Unchecked	Unchecked	Unchecked	Unchecked
Yes	Yes	Effective	Effective	Effective	Effective	Effective	No		Unchecked	Checked	Checked	Unchecked	Unchecked	Checked	I do not have experience with guidelines for prescribing fluoride supplements.	Yes	6 months to 3 years	Unchecked	Unchecked	Unchecked	Unchecked	Unchecked		Yes	6 months to 3 years	Unchecked	Unchecked	Unchecked	Unchecked	Unchecked		Strongly support	Sometimes	Unchecked	Unchecked	Unchecked	Unchecked	Checked	Unchecked		Not a problem at all	I don't know	Somewhat comfortable	Checked	Checked	Unchecked	Unchecked	Unchecked	Unchecked
Yes	Yes	Very effective	Not effective	Very effective	Very effective	Very effective	No		Unchecked	Checked	Unchecked	Unchecked	Unchecked	Unchecked		No		Unchecked	Checked	Unchecked	Unchecked	Unchecked		Yes	6 months to 3 years	Unchecked	Unchecked	Unchecked	Unchecked	Unchecked		Strongly support	Often	Unchecked	Unchecked	Unchecked	Unchecked	Checked	Unchecked		A small problem	I don't know	Somewhat comfortable	Unchecked	Unchecked	Checked	Unchecked	Checked	Unchecked
Yes	Yes								Unchecked	Unchecked	Unchecked	Unchecked	Unchecked	Unchecked				Unchecked	Unchecked	Unchecked	Unchecked	Unchecked				Unchecked	Unchecked	Unchecked	Unchecked	Unchecked				Unchecked	Unchecked	Unchecked	Unchecked	Unchecked	Unchecked					Unchecked	Unchecked	Unchecked	Unchecked	Unchecked	Unchecked
No									Unchecked	Unchecked	Unchecked	Unchecked	Unchecked	Unchecked				Unchecked	Unchecked	Unchecked	Unchecked	Unchecked				Unchecked	Unchecked	Unchecked	Unchecked	Unchecked				Unchecked	Unchecked	Unchecked	Unchecked	Unchecked	Unchecked					Unchecked	Unchecked	Unchecked	Unchecked	Unchecked	Unchecked
No									Unchecked	Unchecked	Unchecked	Unchecked	Unchecked	Unchecked				Unchecked	Unchecked	Unchecked	Unchecked	Unchecked				Unchecked	Unchecked	Unchecked	Unchecked	Unchecked				Unchecked	Unchecked	Unchecked	Unchecked	Unchecked	Unchecked					Unchecked	Unchecked	Unchecked	Unchecked	Unchecked	Unchecked
No									Unchecked	Unchecked	Unchecked	Unchecked	Unchecked	Unchecked				Unchecked	Unchecked	Unchecked	Unchecked	Unchecked				Unchecked	Unchecked	Unchecked	Unchecked	Unchecked				Unchecked	Unchecked	Unchecked	Unchecked	Unchecked	Unchecked					Unchecked	Unchecked	Unchecked	Unchecked	Unchecked	Unchecked
No									Unchecked	Unchecked	Unchecked	Unchecked	Unchecked	Unchecked				Unchecked	Unchecked	Unchecked	Unchecked	Unchecked				Unchecked	Unchecked	Unchecked	Unchecked	Unchecked				Unchecked	Unchecked	Unchecked	Unchecked	Unchecked	Unchecked					Unchecked	Unchecked	Unchecked	Unchecked	Unchecked	Unchecked
Yes	Yes	Very effective	Somewhat effective		Effective	Very effective	No		Unchecked	Unchecked	Unchecked	Checked	Checked	Checked	doubt ability for patients to take consistently	No		Unchecked	Unchecked	Unchecked	Unchecked	Checked	we are working on starting this	Yes	6 months to 3 years	Unchecked	Unchecked	Unchecked	Unchecked	Unchecked		Strongly support	Never	Unchecked	Unchecked	Unchecked	Unchecked	Unchecked	Unchecked		A medium-sized problem	I don't know	Somewhat comfortable	Checked	Checked	Checked	Checked	Unchecked	Unchecked
									Unchecked	Unchecked	Unchecked	Unchecked	Unchecked	Unchecked				Unchecked	Unchecked	Unchecked	Unchecked	Unchecked				Unchecked	Unchecked	Unchecked	Unchecked	Unchecked				Unchecked	Unchecked	Unchecked	Unchecked	Unchecked	Unchecked					Unchecked	Unchecked	Unchecked	Unchecked	Unchecked	Unchecked
No									Unchecked	Unchecked	Unchecked	Unchecked	Unchecked	Unchecked				Unchecked	Unchecked	Unchecked	Unchecked	Unchecked				Unchecked	Unchecked	Unchecked	Unchecked	Unchecked				Unchecked	Unchecked	Unchecked	Unchecked	Unchecked	Unchecked					Unchecked	Unchecked	Unchecked	Unchecked	Unchecked	Unchecked
									Unchecked	Unchecked	Unchecked	Unchecked	Unchecked	Unchecked				Unchecked	Unchecked	Unchecked	Unchecked	Unchecked				Unchecked	Unchecked	Unchecked	Unchecked	Unchecked				Unchecked	Unchecked	Unchecked	Unchecked	Unchecked	Unchecked					Unchecked	Unchecked	Unchecked	Unchecked	Unchecked	Unchecked
No									Unchecked	Unchecked	Unchecked	Unchecked	Unchecked	Unchecked				Unchecked	Unchecked	Unchecked	Unchecked	Unchecked				Unchecked	Unchecked	Unchecked	Unchecked	Unchecked				Unchecked	Unchecked	Unchecked	Unchecked	Unchecked	Unchecked					Unchecked	Unchecked	Unchecked	Unchecked	Unchecked	Unchecked
No									Unchecked	Unchecked	Unchecked	Unchecked	Unchecked	Unchecked				Unchecked	Unchecked	Unchecked	Unchecked	Unchecked				Unchecked	Unchecked	Unchecked	Unchecked	Unchecked				Unchecked	Unchecked	Unchecked	Unchecked	Unchecked	Unchecked					Unchecked	Unchecked	Unchecked	Unchecked	Unchecked	Unchecked
No									Unchecked	Unchecked	Unchecked	Unchecked	Unchecked	Unchecked				Unchecked	Unchecked	Unchecked	Unchecked	Unchecked				Unchecked	Unchecked	Unchecked	Unchecked	Unchecked				Unchecked	Unchecked	Unchecked	Unchecked	Unchecked	Unchecked					Unchecked	Unchecked	Unchecked	Unchecked	Unchecked	Unchecked
Yes	Yes	Very effective	Somewhat effective	Very effective	Very effective	Effective	No		Unchecked	Checked	Unchecked	Checked	Unchecked	Unchecked		No		Unchecked	Checked	Unchecked	Unchecked	Unchecked		Yes	6 months to 3 years	Unchecked	Unchecked	Unchecked	Unchecked	Unchecked		Strongly support	Sometimes	Unchecked	Checked	Unchecked	Unchecked	Unchecked	Unchecked		A small problem	Stayed about the same	Somewhat uncomfortable	Checked	Checked	Checked	Unchecked	Checked	Unchecked
									Unchecked	Unchecked	Unchecked	Unchecked	Unchecked	Unchecked				Unchecked	Unchecked	Unchecked	Unchecked	Unchecked				Unchecked	Unchecked	Unchecked	Unchecked	Unchecked				Unchecked	Unchecked	Unchecked	Unchecked	Unchecked	Unchecked					Unchecked	Unchecked	Unchecked	Unchecked	Unchecked	Unchecked
Yes	Yes								Unchecked	Unchecked	Unchecked	Unchecked	Unchecked	Unchecked				Unchecked	Unchecked	Unchecked	Unchecked	Unchecked				Unchecked	Unchecked	Unchecked	Unchecked	Unchecked				Unchecked	Unchecked	Unchecked	Unchecked	Unchecked	Unchecked					Unchecked	Unchecked	Unchecked	Unchecked	Unchecked	Unchecked
									Unchecked	Unchecked	Unchecked	Unchecked	Unchecked	Unchecked				Unchecked	Unchecked	Unchecked	Unchecked	Unchecked				Unchecked	Unchecked	Unchecked	Unchecked	Unchecked				Unchecked	Unchecked	Unchecked	Unchecked	Unchecked	Unchecked					Unchecked	Unchecked	Unchecked	Unchecked	Unchecked	Unchecked
									Unchecked	Unchecked	Unchecked	Unchecked	Unchecked	Unchecked				Unchecked	Unchecked	Unchecked	Unchecked	Unchecked				Unchecked	Unchecked	Unchecked	Unchecked	Unchecked				Unchecked	Unchecked	Unchecked	Unchecked	Unchecked	Unchecked					Unchecked	Unchecked	Unchecked	Unchecked	Unchecked	Unchecked
No									Unchecked	Unchecked	Unchecked	Unchecked	Unchecked	Unchecked				Unchecked	Unchecked	Unchecked	Unchecked	Unchecked				Unchecked	Unchecked	Unchecked	Unchecked	Unchecked				Unchecked	Unchecked	Unchecked	Unchecked	Unchecked	Unchecked					Unchecked	Unchecked	Unchecked	Unchecked	Unchecked	Unchecked
No									Unchecked	Unchecked	Unchecked	Unchecked	Unchecked	Unchecked				Unchecked	Unchecked	Unchecked	Unchecked	Unchecked				Unchecked	Unchecked	Unchecked	Unchecked	Unchecked				Unchecked	Unchecked	Unchecked	Unchecked	Unchecked	Unchecked					Unchecked	Unchecked	Unchecked	Unchecked	Unchecked	Unchecked
No									Unchecked	Unchecked	Unchecked	Unchecked	Unchecked	Unchecked				Unchecked	Unchecked	Unchecked	Unchecked	Unchecked				Unchecked	Unchecked	Unchecked	Unchecked	Unchecked				Unchecked	Unchecked	Unchecked	Unchecked	Unchecked	Unchecked					Unchecked	Unchecked	Unchecked	Unchecked	Unchecked	Unchecked
No									Unchecked	Unchecked	Unchecked	Unchecked	Unchecked	Unchecked				Unchecked	Unchecked	Unchecked	Unchecked	Unchecked				Unchecked	Unchecked	Unchecked	Unchecked	Unchecked				Unchecked	Unchecked	Unchecked	Unchecked	Unchecked	Unchecked					Unchecked	Unchecked	Unchecked	Unchecked	Unchecked	Unchecked
No									Unchecked	Unchecked	Unchecked	Unchecked	Unchecked	Unchecked				Unchecked	Unchecked	Unchecked	Unchecked	Unchecked				Unchecked	Unchecked	Unchecked	Unchecked	Unchecked				Unchecked	Unchecked	Unchecked	Unchecked	Unchecked	Unchecked					Unchecked	Unchecked	Unchecked	Unchecked	Unchecked	Unchecked
Yes	Yes	Very effective	Very effective	Very effective	Effective	Very effective	No		Unchecked	Checked	Unchecked	Unchecked	Unchecked	Unchecked		No		Unchecked	Checked	Unchecked	Unchecked	Unchecked		Yes	6 months to 3 years	Unchecked	Unchecked	Unchecked	Unchecked	Unchecked		Strongly support	Never	Unchecked	Unchecked	Unchecked	Unchecked	Unchecked	Unchecked		Not a problem at all	Stayed about the same	Somewhat comfortable	Unchecked	Checked	Unchecked	Unchecked	Unchecked	Unchecked
Yes	Yes	Very effective	Somewhat effective	Very effective	Very effective	Very effective	No		Unchecked	Checked	Unchecked	Unchecked	Unchecked	Unchecked		Yes	Birth to 6 months	Unchecked	Unchecked	Unchecked	Unchecked	Unchecked		Yes	Birth to 6 months	Unchecked	Unchecked	Unchecked	Unchecked	Unchecked		Strongly support	Sometimes	Unchecked	Unchecked	Checked	Unchecked	Unchecked	Unchecked		A small problem	Stayed about the same	Extremely comfortable	Unchecked	Checked	Checked	Unchecked	Unchecked	Unchecked
No									Unchecked	Unchecked	Unchecked	Unchecked	Unchecked	Unchecked				Unchecked	Unchecked	Unchecked	Unchecked	Unchecked				Unchecked	Unchecked	Unchecked	Unchecked	Unchecked				Unchecked	Unchecked	Unchecked	Unchecked	Unchecked	Unchecked					Unchecked	Unchecked	Unchecked	Unchecked	Unchecked	Unchecked
No									Unchecked	Unchecked	Unchecked	Unchecked	Unchecked	Unchecked				Unchecked	Unchecked	Unchecked	Unchecked	Unchecked				Unchecked	Unchecked	Unchecked	Unchecked	Unchecked				Unchecked	Unchecked	Unchecked	Unchecked	Unchecked	Unchecked					Unchecked	Unchecked	Unchecked	Unchecked	Unchecked	Unchecked
No									Unchecked	Unchecked	Unchecked	Unchecked	Unchecked	Unchecked				Unchecked	Unchecked	Unchecked	Unchecked	Unchecked				Unchecked	Unchecked	Unchecked	Unchecked	Unchecked				Unchecked	Unchecked	Unchecked	Unchecked	Unchecked	Unchecked					Unchecked	Unchecked	Unchecked	Unchecked	Unchecked	Unchecked
Yes	Yes	Effective	Effective	Somewhat effective	Somewhat effective	Very effective	Yes	6 months to 3 years	Unchecked	Unchecked	Unchecked	Unchecked	Unchecked	Unchecked		No		Unchecked	Unchecked	Unchecked	Unchecked	Checked	Once they see a dentist I expect they will take over this issue	Yes	3 years to 6 years	Unchecked	Unchecked	Unchecked	Unchecked	Unchecked		Strongly support	Never	Unchecked	Unchecked	Unchecked	Unchecked	Unchecked	Unchecked		A small problem	Stayed about the same	Somewhat comfortable	Checked	Checked	Checked	Unchecked	Unchecked	Unchecked
									Unchecked	Unchecked	Unchecked	Unchecked	Unchecked	Unchecked				Unchecked	Unchecked	Unchecked	Unchecked	Unchecked				Unchecked	Unchecked	Unchecked	Unchecked	Unchecked				Unchecked	Unchecked	Unchecked	Unchecked	Unchecked	Unchecked					Unchecked	Unchecked	Unchecked	Unchecked	Unchecked	Unchecked
No									Unchecked	Unchecked	Unchecked	Unchecked	Unchecked	Unchecked				Unchecked	Unchecked	Unchecked	Unchecked	Unchecked				Unchecked	Unchecked	Unchecked	Unchecked	Unchecked				Unchecked	Unchecked	Unchecked	Unchecked	Unchecked	Unchecked					Unchecked	Unchecked	Unchecked	Unchecked	Unchecked	Unchecked
Yes	Yes								Unchecked	Unchecked	Unchecked	Unchecked	Unchecked	Unchecked				Unchecked	Unchecked	Unchecked	Unchecked	Unchecked				Unchecked	Unchecked	Unchecked	Unchecked	Unchecked				Unchecked	Unchecked	Unchecked	Unchecked	Unchecked	Unchecked					Unchecked	Unchecked	Unchecked	Unchecked	Unchecked	Unchecked
Yes	Yes	Very effective	Somewhat effective	Effective	Very effective	Very effective	No		Unchecked	Unchecked	Checked	Unchecked	Checked	Unchecked		No		Unchecked	Unchecked	Unchecked	Checked	Unchecked		Yes	3 years to 6 years	Unchecked	Unchecked	Unchecked	Unchecked	Unchecked		Somewhat support	Sometimes	Checked	Unchecked	Checked	Unchecked	Unchecked	Unchecked		A medium-sized problem	Gotten worse (more parents are refusing)	Somewhat uncomfortable	Checked	Checked	Checked	Unchecked	Checked	Unchecked
No									Unchecked	Unchecked	Unchecked	Unchecked	Unchecked	Unchecked				Unchecked	Unchecked	Unchecked	Unchecked	Unchecked				Unchecked	Unchecked	Unchecked	Unchecked	Unchecked				Unchecked	Unchecked	Unchecked	Unchecked	Unchecked	Unchecked					Unchecked	Unchecked	Unchecked	Unchecked	Unchecked	Unchecked
Yes	Yes	Effective	Effective	Effective	Effective	Effective	No		Unchecked	Checked	Unchecked	Unchecked	Unchecked	Checked	Little experience doing so	No		Unchecked	Unchecked	Unchecked	Unchecked	Checked	Little experience doing so	Yes	6 months to 3 years	Unchecked	Unchecked	Unchecked	Unchecked	Unchecked		Strongly support	Never	Unchecked	Unchecked	Unchecked	Unchecked	Unchecked	Unchecked		Not a problem at all	Gotten better (fewer parents are refusing)	Somewhat comfortable	Checked	Checked	Checked	Unchecked	Unchecked	Checked
No									Unchecked	Unchecked	Unchecked	Unchecked	Unchecked	Unchecked				Unchecked	Unchecked	Unchecked	Unchecked	Unchecked				Unchecked	Unchecked	Unchecked	Unchecked	Unchecked				Unchecked	Unchecked	Unchecked	Unchecked	Unchecked	Unchecked					Unchecked	Unchecked	Unchecked	Unchecked	Unchecked	Unchecked
No									Unchecked	Unchecked	Unchecked	Unchecked	Unchecked	Unchecked				Unchecked	Unchecked	Unchecked	Unchecked	Unchecked				Unchecked	Unchecked	Unchecked	Unchecked	Unchecked				Unchecked	Unchecked	Unchecked	Unchecked	Unchecked	Unchecked					Unchecked	Unchecked	Unchecked	Unchecked	Unchecked	Unchecked
Yes	Yes	Very effective		Very effective	Very effective	Very effective	No		Unchecked	Unchecked	Checked	Unchecked	Unchecked	Unchecked		Yes	6 months to 3 years	Unchecked	Unchecked	Unchecked	Unchecked	Unchecked		Yes	6 months to 3 years	Unchecked	Unchecked	Unchecked	Unchecked	Unchecked		Strongly support	Never	Unchecked	Unchecked	Unchecked	Unchecked	Unchecked	Unchecked		Not a problem at all	I don't know	Extremely comfortable	Unchecked	Unchecked	Unchecked	Unchecked	Unchecked	Unchecked
									Unchecked	Unchecked	Unchecked	Unchecked	Unchecked	Unchecked				Unchecked	Unchecked	Unchecked	Unchecked	Unchecked				Unchecked	Unchecked	Unchecked	Unchecked	Unchecked				Unchecked	Unchecked	Unchecked	Unchecked	Unchecked	Unchecked					Unchecked	Unchecked	Unchecked	Unchecked	Unchecked	Unchecked
Yes	Yes	Very effective	Effective	Very effective	Very effective	Very effective	No		Unchecked	Unchecked	Unchecked	Checked	Unchecked	Unchecked		No		Unchecked	Unchecked	Unchecked	Unchecked	Checked	My practice does not have a supply and our MAs are not trained	Yes	6 months to 3 years	Unchecked	Unchecked	Unchecked	Unchecked	Unchecked		Strongly support	Never	Unchecked	Unchecked	Unchecked	Unchecked	Unchecked	Unchecked		Not a problem at all	I don't know	Somewhat comfortable	Checked	Checked	Checked	Unchecked	Unchecked	Unchecked
Yes	Yes	Effective	Effective	Effective	Effective	Somewhat effective	No		Unchecked	Unchecked	Unchecked	Unchecked	Unchecked	Checked	not sure how to prescribe and not sure it is needed since we apply fluoride varnish to the kids during WCE as early as 6 months	Yes	6 months to 3 years	Unchecked	Unchecked	Unchecked	Unchecked	Unchecked		Yes	6 months to 3 years	Unchecked	Unchecked	Unchecked	Unchecked	Unchecked			Never	Unchecked	Unchecked	Unchecked	Unchecked	Unchecked	Unchecked		Not a problem at all	I don't know	Somewhat comfortable	Unchecked	Checked	Checked	Unchecked	Unchecked	Checked
No									Unchecked	Unchecked	Unchecked	Unchecked	Unchecked	Unchecked				Unchecked	Unchecked	Unchecked	Unchecked	Unchecked				Unchecked	Unchecked	Unchecked	Unchecked	Unchecked				Unchecked	Unchecked	Unchecked	Unchecked	Unchecked	Unchecked					Unchecked	Unchecked	Unchecked	Unchecked	Unchecked	Unchecked
Yes	Yes	Effective	Somewhat effective	Effective	Somewhat effective	Effective	No		Unchecked	Checked	Unchecked	Unchecked	Unchecked	Unchecked		Yes	6 months to 3 years	Unchecked	Unchecked	Unchecked	Unchecked	Unchecked		Yes	6 months to 3 years	Unchecked	Unchecked	Unchecked	Unchecked	Unchecked		Strongly support	Sometimes	Unchecked	Unchecked	Checked	Unchecked	Unchecked	Unchecked		Not a problem at all	I don't know	Somewhat comfortable	Unchecked	Checked	Checked	Unchecked	Unchecked	Unchecked
									Unchecked	Unchecked	Unchecked	Unchecked	Unchecked	Unchecked				Unchecked	Unchecked	Unchecked	Unchecked	Unchecked				Unchecked	Unchecked	Unchecked	Unchecked	Unchecked				Unchecked	Unchecked	Unchecked	Unchecked	Unchecked	Unchecked					Unchecked	Unchecked	Unchecked	Unchecked	Unchecked	Unchecked
No									Unchecked	Unchecked	Unchecked	Unchecked	Unchecked	Unchecked				Unchecked	Unchecked	Unchecked	Unchecked	Unchecked				Unchecked	Unchecked	Unchecked	Unchecked	Unchecked				Unchecked	Unchecked	Unchecked	Unchecked	Unchecked	Unchecked					Unchecked	Unchecked	Unchecked	Unchecked	Unchecked	Unchecked
No									Unchecked	Unchecked	Unchecked	Unchecked	Unchecked	Unchecked				Unchecked	Unchecked	Unchecked	Unchecked	Unchecked				Unchecked	Unchecked	Unchecked	Unchecked	Unchecked				Unchecked	Unchecked	Unchecked	Unchecked	Unchecked	Unchecked					Unchecked	Unchecked	Unchecked	Unchecked	Unchecked	Unchecked
No									Unchecked	Unchecked	Unchecked	Unchecked	Unchecked	Unchecked				Unchecked	Unchecked	Unchecked	Unchecked	Unchecked				Unchecked	Unchecked	Unchecked	Unchecked	Unchecked				Unchecked	Unchecked	Unchecked	Unchecked	Unchecked	Unchecked					Unchecked	Unchecked	Unchecked	Unchecked	Unchecked	Unchecked
No									Unchecked	Unchecked	Unchecked	Unchecked	Unchecked	Unchecked				Unchecked	Unchecked	Unchecked	Unchecked	Unchecked				Unchecked	Unchecked	Unchecked	Unchecked	Unchecked				Unchecked	Unchecked	Unchecked	Unchecked	Unchecked	Unchecked					Unchecked	Unchecked	Unchecked	Unchecked	Unchecked	Unchecked
									Unchecked	Unchecked	Unchecked	Unchecked	Unchecked	Unchecked				Unchecked	Unchecked	Unchecked	Unchecked	Unchecked				Unchecked	Unchecked	Unchecked	Unchecked	Unchecked				Unchecked	Unchecked	Unchecked	Unchecked	Unchecked	Unchecked					Unchecked	Unchecked	Unchecked	Unchecked	Unchecked	Unchecked
No									Unchecked	Unchecked	Unchecked	Unchecked	Unchecked	Unchecked				Unchecked	Unchecked	Unchecked	Unchecked	Unchecked				Unchecked	Unchecked	Unchecked	Unchecked	Unchecked				Unchecked	Unchecked	Unchecked	Unchecked	Unchecked	Unchecked					Unchecked	Unchecked	Unchecked	Unchecked	Unchecked	Unchecked
No									Unchecked	Unchecked	Unchecked	Unchecked	Unchecked	Unchecked				Unchecked	Unchecked	Unchecked	Unchecked	Unchecked				Unchecked	Unchecked	Unchecked	Unchecked	Unchecked				Unchecked	Unchecked	Unchecked	Unchecked	Unchecked	Unchecked					Unchecked	Unchecked	Unchecked	Unchecked	Unchecked	Unchecked
Yes	Yes	Very effective	Very effective	Effective	Not effective	Very effective	Yes	6 months to 3 years	Unchecked	Unchecked	Unchecked	Unchecked	Unchecked	Unchecked		No		Unchecked	Unchecked	Unchecked	Unchecked	Checked	we are not doing topical Fl treatments during covid secondary to risk of aerosolization with crying children, for the Safety of our MA"s and to preserve PPE	No		Unchecked	Unchecked	Unchecked	Unchecked	Checked	I prefer to spend my time recommending oral Fl supplements and brushing as well as DDS appts. so i just don't focus on the Fl in toothpaste, except to rec that they do not ingest large amounts	Strongly support	Often	Unchecked	Unchecked	Unchecked	Unchecked	Unchecked	Checked	that it is toxic, a chemical, kids don't need it governmental control, the list is long	A big problem	Stayed about the same	Extremely comfortable	Unchecked	Checked	Unchecked	Checked	Unchecked	Unchecked
No									Unchecked	Unchecked	Unchecked	Unchecked	Unchecked	Unchecked				Unchecked	Unchecked	Unchecked	Unchecked	Unchecked				Unchecked	Unchecked	Unchecked	Unchecked	Unchecked				Unchecked	Unchecked	Unchecked	Unchecked	Unchecked	Unchecked					Unchecked	Unchecked	Unchecked	Unchecked	Unchecked	Unchecked
									Unchecked	Unchecked	Unchecked	Unchecked	Unchecked	Unchecked				Unchecked	Unchecked	Unchecked	Unchecked	Unchecked				Unchecked	Unchecked	Unchecked	Unchecked	Unchecked				Unchecked	Unchecked	Unchecked	Unchecked	Unchecked	Unchecked					Unchecked	Unchecked	Unchecked	Unchecked	Unchecked	Unchecked
Yes	Yes								Unchecked	Unchecked	Unchecked	Unchecked	Unchecked	Unchecked				Unchecked	Unchecked	Unchecked	Unchecked	Unchecked				Unchecked	Unchecked	Unchecked	Unchecked	Unchecked				Unchecked	Unchecked	Unchecked	Unchecked	Unchecked	Unchecked					Unchecked	Unchecked	Unchecked	Unchecked	Unchecked	Unchecked
Yes	Yes	Very effective	Effective	Very effective	Effective	Very effective	No		Checked	Checked	Unchecked	Unchecked	Unchecked	Unchecked		No		Checked	Checked	Unchecked	Unchecked	Unchecked		Yes	6 months to 3 years	Unchecked	Unchecked	Unchecked	Unchecked	Unchecked		Strongly support	Sometimes	Unchecked	Checked	Checked	Unchecked	Unchecked	Unchecked		A small problem	I don't know	Somewhat uncomfortable	Unchecked	Unchecked	Checked	Unchecked	Unchecked	Unchecked
No									Unchecked	Unchecked	Unchecked	Unchecked	Unchecked	Unchecked				Unchecked	Unchecked	Unchecked	Unchecked	Unchecked				Unchecked	Unchecked	Unchecked	Unchecked	Unchecked				Unchecked	Unchecked	Unchecked	Unchecked	Unchecked	Unchecked					Unchecked	Unchecked	Unchecked	Unchecked	Unchecked	Unchecked
Yes	Yes								Unchecked	Unchecked	Unchecked	Unchecked	Unchecked	Unchecked				Unchecked	Unchecked	Unchecked	Unchecked	Unchecked				Unchecked	Unchecked	Unchecked	Unchecked	Unchecked				Unchecked	Unchecked	Unchecked	Unchecked	Unchecked	Unchecked					Unchecked	Unchecked	Unchecked	Unchecked	Unchecked	Unchecked
									Unchecked	Unchecked	Unchecked	Unchecked	Unchecked	Unchecked				Unchecked	Unchecked	Unchecked	Unchecked	Unchecked				Unchecked	Unchecked	Unchecked	Unchecked	Unchecked				Unchecked	Unchecked	Unchecked	Unchecked	Unchecked	Unchecked					Unchecked	Unchecked	Unchecked	Unchecked	Unchecked	Unchecked
Yes	Yes	Very effective	Very effective	Effective	Effective	Very effective	No		Unchecked	Checked	Unchecked	Unchecked	Unchecked	Unchecked		No		Unchecked	Checked	Unchecked	Unchecked	Unchecked		Yes	6 years and older	Unchecked	Unchecked	Unchecked	Unchecked	Unchecked			Never	Unchecked	Unchecked	Unchecked	Unchecked	Unchecked	Unchecked		A small problem	I don't know	Somewhat uncomfortable	Checked	Checked	Checked	Unchecked	Checked	Unchecked
No									Unchecked	Unchecked	Unchecked	Unchecked	Unchecked	Unchecked				Unchecked	Unchecked	Unchecked	Unchecked	Unchecked				Unchecked	Unchecked	Unchecked	Unchecked	Unchecked				Unchecked	Unchecked	Unchecked	Unchecked	Unchecked	Unchecked					Unchecked	Unchecked	Unchecked	Unchecked	Unchecked	Unchecked
									Unchecked	Unchecked	Unchecked	Unchecked	Unchecked	Unchecked				Unchecked	Unchecked	Unchecked	Unchecked	Unchecked				Unchecked	Unchecked	Unchecked	Unchecked	Unchecked				Unchecked	Unchecked	Unchecked	Unchecked	Unchecked	Unchecked					Unchecked	Unchecked	Unchecked	Unchecked	Unchecked	Unchecked
									Unchecked	Unchecked	Unchecked	Unchecked	Unchecked	Unchecked				Unchecked	Unchecked	Unchecked	Unchecked	Unchecked				Unchecked	Unchecked	Unchecked	Unchecked	Unchecked				Unchecked	Unchecked	Unchecked	Unchecked	Unchecked	Unchecked					Unchecked	Unchecked	Unchecked	Unchecked	Unchecked	Unchecked
No									Unchecked	Unchecked	Unchecked	Unchecked	Unchecked	Unchecked				Unchecked	Unchecked	Unchecked	Unchecked	Unchecked				Unchecked	Unchecked	Unchecked	Unchecked	Unchecked				Unchecked	Unchecked	Unchecked	Unchecked	Unchecked	Unchecked					Unchecked	Unchecked	Unchecked	Unchecked	Unchecked	Unchecked
No									Unchecked	Unchecked	Unchecked	Unchecked	Unchecked	Unchecked				Unchecked	Unchecked	Unchecked	Unchecked	Unchecked				Unchecked	Unchecked	Unchecked	Unchecked	Unchecked				Unchecked	Unchecked	Unchecked	Unchecked	Unchecked	Unchecked					Unchecked	Unchecked	Unchecked	Unchecked	Unchecked	Unchecked
Yes	Yes	Very effective	Not effective	Very effective	Somewhat effective	Very effective	No		Unchecked	Unchecked	Unchecked	Checked	Checked	Unchecked		No		Unchecked	Checked	Unchecked	Unchecked	Unchecked		Yes	6 years and older	Unchecked	Unchecked	Unchecked	Unchecked	Unchecked		Strongly support	Sometimes	Unchecked	Unchecked	Checked	Unchecked	Unchecked	Unchecked		A medium-sized problem	Stayed about the same	Somewhat comfortable	Unchecked	Checked	Unchecked	Unchecked	Unchecked	Unchecked
Yes	Yes	Effective	Effective	Very effective	Effective	Very effective	Yes	6 months to 3 years	Unchecked	Unchecked	Unchecked	Unchecked	Unchecked	Unchecked		No		Unchecked	Unchecked	Unchecked	Unchecked	Checked	We have it available, and used to apply it/offer it. But now I run out of time during the well child checks. We are extremely short staffed and burnt out with the health care provider shortage and staff shortage since the vaccine mandate.	Yes	3 years to 6 years	Unchecked	Unchecked	Unchecked	Unchecked	Unchecked		Somewhat support	Sometimes	Unchecked	Unchecked	Checked	Unchecked	Unchecked	Unchecked		A small problem	Stayed about the same	Somewhat comfortable	Unchecked	Unchecked	Checked	Unchecked	Unchecked	Unchecked
No									Unchecked	Unchecked	Unchecked	Unchecked	Unchecked	Unchecked				Unchecked	Unchecked	Unchecked	Unchecked	Unchecked				Unchecked	Unchecked	Unchecked	Unchecked	Unchecked				Unchecked	Unchecked	Unchecked	Unchecked	Unchecked	Unchecked					Unchecked	Unchecked	Unchecked	Unchecked	Unchecked	Unchecked
No									Unchecked	Unchecked	Unchecked	Unchecked	Unchecked	Unchecked				Unchecked	Unchecked	Unchecked	Unchecked	Unchecked				Unchecked	Unchecked	Unchecked	Unchecked	Unchecked				Unchecked	Unchecked	Unchecked	Unchecked	Unchecked	Unchecked					Unchecked	Unchecked	Unchecked	Unchecked	Unchecked	Unchecked
									Unchecked	Unchecked	Unchecked	Unchecked	Unchecked	Unchecked				Unchecked	Unchecked	Unchecked	Unchecked	Unchecked				Unchecked	Unchecked	Unchecked	Unchecked	Unchecked				Unchecked	Unchecked	Unchecked	Unchecked	Unchecked	Unchecked					Unchecked	Unchecked	Unchecked	Unchecked	Unchecked	Unchecked
No									Unchecked	Unchecked	Unchecked	Unchecked	Unchecked	Unchecked				Unchecked	Unchecked	Unchecked	Unchecked	Unchecked				Unchecked	Unchecked	Unchecked	Unchecked	Unchecked				Unchecked	Unchecked	Unchecked	Unchecked	Unchecked	Unchecked					Unchecked	Unchecked	Unchecked	Unchecked	Unchecked	Unchecked
Yes	Yes	Effective	Somewhat effective	Somewhat effective	Somewhat effective	Effective	No		Unchecked	Checked	Unchecked	Unchecked	Unchecked	Unchecked		Yes	3 years to 6 years	Unchecked	Unchecked	Unchecked	Unchecked	Unchecked		Yes	3 years to 6 years	Unchecked	Unchecked	Unchecked	Unchecked	Unchecked		Strongly support	Sometimes	Unchecked	Checked	Checked	Unchecked	Unchecked	Unchecked		A small problem	Stayed about the same	Somewhat comfortable	Unchecked	Unchecked	Checked	Unchecked	Checked	Unchecked
No									Unchecked	Unchecked	Unchecked	Unchecked	Unchecked	Unchecked				Unchecked	Unchecked	Unchecked	Unchecked	Unchecked				Unchecked	Unchecked	Unchecked	Unchecked	Unchecked				Unchecked	Unchecked	Unchecked	Unchecked	Unchecked	Unchecked					Unchecked	Unchecked	Unchecked	Unchecked	Unchecked	Unchecked
No									Unchecked	Unchecked	Unchecked	Unchecked	Unchecked	Unchecked				Unchecked	Unchecked	Unchecked	Unchecked	Unchecked				Unchecked	Unchecked	Unchecked	Unchecked	Unchecked				Unchecked	Unchecked	Unchecked	Unchecked	Unchecked	Unchecked					Unchecked	Unchecked	Unchecked	Unchecked	Unchecked	Unchecked
									Unchecked	Unchecked	Unchecked	Unchecked	Unchecked	Unchecked				Unchecked	Unchecked	Unchecked	Unchecked	Unchecked				Unchecked	Unchecked	Unchecked	Unchecked	Unchecked				Unchecked	Unchecked	Unchecked	Unchecked	Unchecked	Unchecked					Unchecked	Unchecked	Unchecked	Unchecked	Unchecked	Unchecked
No									Unchecked	Unchecked	Unchecked	Unchecked	Unchecked	Unchecked				Unchecked	Unchecked	Unchecked	Unchecked	Unchecked				Unchecked	Unchecked	Unchecked	Unchecked	Unchecked				Unchecked	Unchecked	Unchecked	Unchecked	Unchecked	Unchecked					Unchecked	Unchecked	Unchecked	Unchecked	Unchecked	Unchecked
No									Unchecked	Unchecked	Unchecked	Unchecked	Unchecked	Unchecked				Unchecked	Unchecked	Unchecked	Unchecked	Unchecked				Unchecked	Unchecked	Unchecked	Unchecked	Unchecked				Unchecked	Unchecked	Unchecked	Unchecked	Unchecked	Unchecked					Unchecked	Unchecked	Unchecked	Unchecked	Unchecked	Unchecked
No									Unchecked	Unchecked	Unchecked	Unchecked	Unchecked	Unchecked				Unchecked	Unchecked	Unchecked	Unchecked	Unchecked				Unchecked	Unchecked	Unchecked	Unchecked	Unchecked				Unchecked	Unchecked	Unchecked	Unchecked	Unchecked	Unchecked					Unchecked	Unchecked	Unchecked	Unchecked	Unchecked	Unchecked
Yes	Yes	Very effective	Not effective	Very effective	Somewhat effective	Very effective	No		Unchecked	Checked	Unchecked	Unchecked	Unchecked	Unchecked		Yes	Birth to 6 months	Unchecked	Unchecked	Unchecked	Unchecked	Unchecked		Yes	Birth to 6 months	Unchecked	Unchecked	Unchecked	Unchecked	Unchecked		Strongly support	Never	Unchecked	Unchecked	Unchecked	Unchecked	Unchecked	Unchecked		Not a problem at all	I don't know	Extremely comfortable	Checked	Unchecked	Unchecked	Unchecked	Unchecked	Unchecked
									Unchecked	Unchecked	Unchecked	Unchecked	Unchecked	Unchecked				Unchecked	Unchecked	Unchecked	Unchecked	Unchecked				Unchecked	Unchecked	Unchecked	Unchecked	Unchecked				Unchecked	Unchecked	Unchecked	Unchecked	Unchecked	Unchecked					Unchecked	Unchecked	Unchecked	Unchecked	Unchecked	Unchecked
Yes	No								Unchecked	Unchecked	Unchecked	Unchecked	Unchecked	Unchecked				Unchecked	Unchecked	Unchecked	Unchecked	Unchecked				Unchecked	Unchecked	Unchecked	Unchecked	Unchecked				Unchecked	Unchecked	Unchecked	Unchecked	Unchecked	Unchecked					Unchecked	Unchecked	Unchecked	Unchecked	Unchecked	Unchecked
No									Unchecked	Unchecked	Unchecked	Unchecked	Unchecked	Unchecked				Unchecked	Unchecked	Unchecked	Unchecked	Unchecked				Unchecked	Unchecked	Unchecked	Unchecked	Unchecked				Unchecked	Unchecked	Unchecked	Unchecked	Unchecked	Unchecked					Unchecked	Unchecked	Unchecked	Unchecked	Unchecked	Unchecked
Yes	Yes	Effective	Somewhat effective	Effective	Effective	Effective	No		Unchecked	Unchecked	Unchecked	Unchecked	Unchecked	Unchecked		No		Unchecked	Unchecked	Unchecked	Unchecked	Checked	The dentists in my area offer this, so I refer patients there	Yes	3 years to 6 years	Unchecked	Unchecked	Unchecked	Unchecked	Unchecked		Somewhat support	Never	Unchecked	Unchecked	Unchecked	Unchecked	Unchecked	Unchecked		Not a problem at all	I don't know		Checked	Checked	Checked	Unchecked	Unchecked	Unchecked
Yes	Yes	Very effective	Effective	Effective	Effective	Very effective	Yes	6 months to 3 years	Unchecked	Unchecked	Unchecked	Unchecked	Unchecked	Unchecked		No		Unchecked	Unchecked	Unchecked	Unchecked	Checked	Don't do this in the practice	Yes	3 years to 6 years	Unchecked	Unchecked	Unchecked	Unchecked	Unchecked		Strongly support	Sometimes	Unchecked	Unchecked	Checked	Unchecked	Unchecked	Unchecked		A small problem	Stayed about the same	Somewhat comfortable	Unchecked	Checked	Checked	Unchecked	Checked	Unchecked
Yes	Yes	Very effective	Somewhat effective	Somewhat effective	Effective	Very effective	No		Unchecked	Unchecked	Unchecked	Unchecked	Unchecked	Checked	I am not practicing primary care	No		Unchecked	Unchecked	Unchecked	Unchecked	Checked	I am not practicing primary care	Yes	Birth to 6 months	Unchecked	Unchecked	Unchecked	Unchecked	Unchecked		Strongly support	Sometimes	Unchecked	Checked	Unchecked	Unchecked	Unchecked	Unchecked		A big problem	Stayed about the same	Somewhat comfortable	Unchecked	Checked	Unchecked	Unchecked	Unchecked	Unchecked
Yes	Yes	Very effective	Very effective	Very effective	Effective	Very effective	No		Unchecked	Unchecked	Unchecked	Unchecked	Unchecked	Checked	I retired from practice in 2002	No		Unchecked	Unchecked	Unchecked	Unchecked	Checked	Retired from practice 2002	No		Unchecked	Unchecked	Unchecked	Unchecked	Checked	No longer in practice	Strongly support	Sometimes	Unchecked	Unchecked	Unchecked	Unchecked	Unchecked	Unchecked		A small problem	I don't know	Extremely comfortable	Unchecked	Unchecked	Unchecked	Unchecked	Unchecked	Unchecked
Yes	Yes	Very effective	Very effective	Very effective	Effective	Very effective	Yes	6 months to 3 years	Unchecked	Unchecked	Unchecked	Unchecked	Unchecked	Unchecked		Yes	6 months to 3 years	Unchecked	Unchecked	Unchecked	Unchecked	Unchecked		Yes	6 months to 3 years	Unchecked	Unchecked	Unchecked	Unchecked	Unchecked		Strongly support	Sometimes	Checked	Checked	Checked	Unchecked	Unchecked	Unchecked		Not a problem at all	Gotten worse (more parents are refusing)	Extremely comfortable	Unchecked	Checked	Unchecked	Checked	Unchecked	Unchecked
									Unchecked	Unchecked	Unchecked	Unchecked	Unchecked	Unchecked				Unchecked	Unchecked	Unchecked	Unchecked	Unchecked				Unchecked	Unchecked	Unchecked	Unchecked	Unchecked				Unchecked	Unchecked	Unchecked	Unchecked	Unchecked	Unchecked					Unchecked	Unchecked	Unchecked	Unchecked	Unchecked	Unchecked
Yes	Yes	Very effective	Effective	Effective	Somewhat effective	Very effective	No		Unchecked	Unchecked	Unchecked	Checked	Checked	Checked	Challenging to prescribe and for patients to get fluoride	No		Unchecked	Unchecked	Unchecked	Unchecked	Checked	We do t have it available in our office. Need help with work flow and obtaining topical fluoride. We have dentists who can see our patients for treatments. We are actively working on getting fluoride	Yes	Birth to 6 months	Unchecked	Unchecked	Unchecked	Unchecked	Unchecked		Strongly support	Never	Unchecked	Unchecked	Unchecked	Unchecked	Unchecked	Unchecked		A big problem	I don't know	Somewhat comfortable	Unchecked	Checked	Checked	Checked	Unchecked	Unchecked
Yes	Yes								Unchecked	Unchecked	Unchecked	Unchecked	Unchecked	Unchecked				Unchecked	Unchecked	Unchecked	Unchecked	Unchecked				Unchecked	Unchecked	Unchecked	Unchecked	Unchecked				Unchecked	Unchecked	Unchecked	Unchecked	Unchecked	Unchecked					Unchecked	Unchecked	Unchecked	Unchecked	Unchecked	Unchecked
									Unchecked	Unchecked	Unchecked	Unchecked	Unchecked	Unchecked				Unchecked	Unchecked	Unchecked	Unchecked	Unchecked				Unchecked	Unchecked	Unchecked	Unchecked	Unchecked				Unchecked	Unchecked	Unchecked	Unchecked	Unchecked	Unchecked					Unchecked	Unchecked	Unchecked	Unchecked	Unchecked	Unchecked
									Unchecked	Unchecked	Unchecked	Unchecked	Unchecked	Unchecked				Unchecked	Unchecked	Unchecked	Unchecked	Unchecked				Unchecked	Unchecked	Unchecked	Unchecked	Unchecked				Unchecked	Unchecked	Unchecked	Unchecked	Unchecked	Unchecked					Unchecked	Unchecked	Unchecked	Unchecked	Unchecked	Unchecked
Yes	Yes	Very effective	Not effective	Very effective	Very effective	Very effective	No		Unchecked	Checked	Unchecked	Unchecked	Unchecked	Unchecked		Yes	6 months to 3 years	Unchecked	Unchecked	Unchecked	Unchecked	Unchecked		Yes	6 months to 3 years	Unchecked	Unchecked	Unchecked	Unchecked	Unchecked		Strongly support	Sometimes	Unchecked	Unchecked	Checked	Checked	Unchecked	Unchecked		A small problem	Stayed about the same	Somewhat comfortable	Checked	Checked	Checked	Checked	Checked	Unchecked
No									Unchecked	Unchecked	Unchecked	Unchecked	Unchecked	Unchecked				Unchecked	Unchecked	Unchecked	Unchecked	Unchecked				Unchecked	Unchecked	Unchecked	Unchecked	Unchecked				Unchecked	Unchecked	Unchecked	Unchecked	Unchecked	Unchecked					Unchecked	Unchecked	Unchecked	Unchecked	Unchecked	Unchecked
No									Unchecked	Unchecked	Unchecked	Unchecked	Unchecked	Unchecked				Unchecked	Unchecked	Unchecked	Unchecked	Unchecked				Unchecked	Unchecked	Unchecked	Unchecked	Unchecked				Unchecked	Unchecked	Unchecked	Unchecked	Unchecked	Unchecked					Unchecked	Unchecked	Unchecked	Unchecked	Unchecked	Unchecked
No									Unchecked	Unchecked	Unchecked	Unchecked	Unchecked	Unchecked				Unchecked	Unchecked	Unchecked	Unchecked	Unchecked				Unchecked	Unchecked	Unchecked	Unchecked	Unchecked				Unchecked	Unchecked	Unchecked	Unchecked	Unchecked	Unchecked					Unchecked	Unchecked	Unchecked	Unchecked	Unchecked	Unchecked
Yes	Yes								Unchecked	Unchecked	Unchecked	Unchecked	Unchecked	Unchecked				Unchecked	Unchecked	Unchecked	Unchecked	Unchecked				Unchecked	Unchecked	Unchecked	Unchecked	Unchecked				Unchecked	Unchecked	Unchecked	Unchecked	Unchecked	Unchecked					Unchecked	Unchecked	Unchecked	Unchecked	Unchecked	Unchecked
Yes	Yes	Very effective	Effective	Effective	Effective	Effective	No		Unchecked	Unchecked	Unchecked	Unchecked	Unchecked	Checked	I don't feel comfortable with how to prescribe fluoride	Yes	6 months to 3 years	Unchecked	Unchecked	Unchecked	Unchecked	Unchecked		Yes	6 months to 3 years	Unchecked	Unchecked	Unchecked	Unchecked	Unchecked		Strongly support	Sometimes	Unchecked	Unchecked	Checked	Unchecked	Unchecked	Unchecked		A small problem	I don't know	Somewhat uncomfortable	Checked	Checked	Unchecked	Unchecked	Unchecked	Unchecked
Yes	Yes	Very effective	Very effective	Very effective	Very effective	Effective	No		Unchecked	Checked	Unchecked	Unchecked	Unchecked	Unchecked		No		Unchecked	Checked	Unchecked	Unchecked	Unchecked		Yes	3 years to 6 years	Unchecked	Unchecked	Unchecked	Unchecked	Unchecked		Strongly support	Sometimes	Checked	Unchecked	Checked	Unchecked	Unchecked	Unchecked		Not a problem at all	Stayed about the same	Somewhat comfortable	Unchecked	Checked	Checked	Checked	Unchecked	Unchecked
Yes	Yes	Effective	Somewhat effective	Effective	Effective	Somewhat effective	No		Unchecked	Checked	Unchecked	Unchecked	Unchecked	Unchecked		Yes	6 months to 3 years	Unchecked	Unchecked	Unchecked	Unchecked	Unchecked		No		Unchecked	Checked	Unchecked	Unchecked	Unchecked		Somewhat support	Sometimes	Unchecked	Unchecked	Checked	Unchecked	Unchecked	Unchecked		A small problem	Gotten better (fewer parents are refusing)	Somewhat comfortable	Unchecked	Unchecked	Checked	Checked	Unchecked	Unchecked
Yes	Yes	Very effective	Effective	Very effective	Somewhat effective	Very effective	Yes	6 months to 3 years	Unchecked	Unchecked	Unchecked	Unchecked	Unchecked	Unchecked		Yes	6 months to 3 years	Unchecked	Unchecked	Unchecked	Unchecked	Unchecked		Yes	6 months to 3 years	Unchecked	Unchecked	Unchecked	Unchecked	Unchecked		Strongly support	Sometimes	Unchecked	Unchecked	Checked	Unchecked	Unchecked	Unchecked		A small problem	Gotten better (fewer parents are refusing)	Extremely comfortable	Unchecked	Unchecked	Checked	Unchecked	Unchecked	Unchecked
Yes	No								Unchecked	Unchecked	Unchecked	Unchecked	Unchecked	Unchecked				Unchecked	Unchecked	Unchecked	Unchecked	Unchecked				Unchecked	Unchecked	Unchecked	Unchecked	Unchecked				Unchecked	Unchecked	Unchecked	Unchecked	Unchecked	Unchecked					Unchecked	Unchecked	Unchecked	Unchecked	Unchecked	Unchecked
Yes	Yes	Very effective	Effective	Effective	Effective	Very effective	Yes	6 months to 3 years	Unchecked	Unchecked	Unchecked	Unchecked	Unchecked	Unchecked		Yes	6 months to 3 years	Unchecked	Unchecked	Unchecked	Unchecked	Unchecked		Yes	6 months to 3 years	Unchecked	Unchecked	Unchecked	Unchecked	Unchecked		Strongly support	Often	Unchecked	Checked	Checked	Unchecked	Unchecked	Unchecked		A medium-sized problem	Stayed about the same	Extremely comfortable	Unchecked	Checked	Unchecked	Checked	Unchecked	Unchecked
Yes	Yes								Unchecked	Unchecked	Unchecked	Unchecked	Unchecked	Unchecked				Unchecked	Unchecked	Unchecked	Unchecked	Unchecked				Unchecked	Unchecked	Unchecked	Unchecked	Unchecked				Unchecked	Unchecked	Unchecked	Unchecked	Unchecked	Unchecked					Unchecked	Unchecked	Unchecked	Unchecked	Unchecked	Unchecked
Yes	Yes	Very effective	Effective	Very effective	Very effective	Very effective	No		Unchecked	Unchecked	Unchecked	Unchecked	Unchecked	Unchecked		Yes	Birth to 6 months	Unchecked	Unchecked	Unchecked	Unchecked	Unchecked		Yes	6 months to 3 years	Unchecked	Unchecked	Unchecked	Unchecked	Unchecked		Strongly support	Sometimes	Unchecked	Checked	Checked	Unchecked	Unchecked	Unchecked		A small problem	Gotten better (fewer parents are refusing)	Extremely comfortable	Unchecked	Unchecked	Checked	Unchecked	Unchecked	Unchecked
No									Unchecked	Unchecked	Unchecked	Unchecked	Unchecked	Unchecked				Unchecked	Unchecked	Unchecked	Unchecked	Unchecked				Unchecked	Unchecked	Unchecked	Unchecked	Unchecked				Unchecked	Unchecked	Unchecked	Unchecked	Unchecked	Unchecked					Unchecked	Unchecked	Unchecked	Unchecked	Unchecked	Unchecked
Yes	Yes	Very effective	Effective	Very effective	Effective	Very effective	No		Unchecked	Checked	Unchecked	Unchecked	Checked	Unchecked		No		Unchecked	Unchecked	Unchecked	Unchecked	Checked	Covid	Yes	6 months to 3 years	Unchecked	Unchecked	Unchecked	Unchecked	Unchecked		Strongly support	Sometimes	Checked	Unchecked	Checked	Unchecked	Unchecked	Checked	Internet information that is misleading	A medium-sized problem	I don't know	Somewhat comfortable	Checked	Checked	Checked	Checked	Unchecked	Unchecked
									Unchecked	Unchecked	Unchecked	Unchecked	Unchecked	Unchecked				Unchecked	Unchecked	Unchecked	Unchecked	Unchecked				Unchecked	Unchecked	Unchecked	Unchecked	Unchecked				Unchecked	Unchecked	Unchecked	Unchecked	Unchecked	Unchecked					Unchecked	Unchecked	Unchecked	Unchecked	Unchecked	Unchecked
Yes	Yes	Very effective	Very effective	Effective	Somewhat effective	Very effective	Yes	6 months to 3 years	Unchecked	Unchecked	Unchecked	Unchecked	Unchecked	Unchecked		Yes		Unchecked	Unchecked	Unchecked	Unchecked	Unchecked		Yes	6 months to 3 years	Unchecked	Unchecked	Unchecked	Unchecked	Unchecked		Strongly support	Never	Unchecked	Unchecked	Unchecked	Unchecked	Unchecked	Unchecked		Not a problem at all	Stayed about the same	Extremely comfortable	Unchecked	Unchecked	Checked	Unchecked	Unchecked	Unchecked
Yes	Yes	Effective	Effective	Very effective	Very effective	Very effective	No		Unchecked	Checked	Unchecked	Unchecked	Unchecked	Unchecked		Yes	6 months to 3 years	Unchecked	Unchecked	Unchecked	Unchecked	Unchecked		Yes	3 years to 6 years	Unchecked	Unchecked	Unchecked	Unchecked	Unchecked		Strongly support	Sometimes	Unchecked	Checked	Checked	Unchecked	Unchecked	Unchecked		A small problem	I don't know	Extremely comfortable	Checked	Checked	Checked	Checked	Unchecked	Unchecked
Yes	Yes	Very effective	Effective	Effective	Somewhat effective	Very effective	No		Unchecked	Unchecked	Unchecked	Unchecked	Unchecked	Checked	I am a neonatologist and only care for babies in neonatal intensive care units.	No		Unchecked	Unchecked	Unchecked	Unchecked	Checked	I am a neonatologist and only care for babies in neonatal intensive care units.	No		Unchecked	Unchecked	Unchecked	Unchecked	Checked	I am a neonatologist and only care for babies in neonatal intensive care units.	Strongly support	Never	Unchecked	Unchecked	Unchecked	Unchecked	Unchecked	Unchecked		Not a problem at all	Stayed about the same	Extremely comfortable	Unchecked	Unchecked	Checked	Unchecked	Unchecked	Unchecked
No									Unchecked	Unchecked	Unchecked	Unchecked	Unchecked	Unchecked				Unchecked	Unchecked	Unchecked	Unchecked	Unchecked				Unchecked	Unchecked	Unchecked	Unchecked	Unchecked				Unchecked	Unchecked	Unchecked	Unchecked	Unchecked	Unchecked					Unchecked	Unchecked	Unchecked	Unchecked	Unchecked	Unchecked
No									Unchecked	Unchecked	Unchecked	Unchecked	Unchecked	Unchecked				Unchecked	Unchecked	Unchecked	Unchecked	Unchecked				Unchecked	Unchecked	Unchecked	Unchecked	Unchecked				Unchecked	Unchecked	Unchecked	Unchecked	Unchecked	Unchecked					Unchecked	Unchecked	Unchecked	Unchecked	Unchecked	Unchecked
Yes	Yes	Very effective	Very effective	Very effective	Very effective	Very effective	Yes	6 months to 3 years	Unchecked	Unchecked	Unchecked	Unchecked	Unchecked	Unchecked		No		Unchecked	Unchecked	Unchecked	Unchecked	Checked	Not available in my clinic	Yes	6 months to 3 years	Unchecked	Unchecked	Unchecked	Unchecked	Unchecked		Strongly support	Sometimes	Unchecked	Unchecked	Checked	Unchecked	Unchecked	Unchecked		A medium-sized problem	I don't know	Somewhat comfortable	Checked	Checked	Checked	Checked	Unchecked	Unchecked
No									Unchecked	Unchecked	Unchecked	Unchecked	Unchecked	Unchecked				Unchecked	Unchecked	Unchecked	Unchecked	Unchecked				Unchecked	Unchecked	Unchecked	Unchecked	Unchecked				Unchecked	Unchecked	Unchecked	Unchecked	Unchecked	Unchecked					Unchecked	Unchecked	Unchecked	Unchecked	Unchecked	Unchecked
No									Unchecked	Unchecked	Unchecked	Unchecked	Unchecked	Unchecked				Unchecked	Unchecked	Unchecked	Unchecked	Unchecked				Unchecked	Unchecked	Unchecked	Unchecked	Unchecked				Unchecked	Unchecked	Unchecked	Unchecked	Unchecked	Unchecked					Unchecked	Unchecked	Unchecked	Unchecked	Unchecked	Unchecked
Yes	Yes	Effective	Effective	Effective	Somewhat effective	Effective	Yes	6 months to 3 years	Unchecked	Unchecked	Unchecked	Unchecked	Unchecked	Unchecked		No		Unchecked	Unchecked	Unchecked	Unchecked	Checked	Clinic does not provide as a service	Yes	6 months to 3 years	Unchecked	Unchecked	Unchecked	Unchecked	Unchecked		Strongly support	Never	Unchecked	Unchecked	Unchecked	Unchecked	Unchecked	Unchecked		A small problem	Stayed about the same	Somewhat comfortable	Unchecked	Checked	Unchecked	Unchecked	Unchecked	Unchecked
Yes	Yes	Very effective	Effective	Effective	Somewhat effective	Very effective	No		Unchecked	Unchecked	Unchecked	Checked	Checked	Unchecked		No		Unchecked	Unchecked	Unchecked	Unchecked	Checked	We are in the process of developing this at our clinic.	Yes	6 months to 3 years	Unchecked	Unchecked	Unchecked	Unchecked	Unchecked		Strongly support	Sometimes	Unchecked	Checked	Checked	Unchecked	Unchecked	Unchecked		A medium-sized problem	Stayed about the same	Somewhat uncomfortable	Checked	Checked	Checked	Checked	Unchecked	Unchecked
No									Unchecked	Unchecked	Unchecked	Unchecked	Unchecked	Unchecked				Unchecked	Unchecked	Unchecked	Unchecked	Unchecked				Unchecked	Unchecked	Unchecked	Unchecked	Unchecked				Unchecked	Unchecked	Unchecked	Unchecked	Unchecked	Unchecked					Unchecked	Unchecked	Unchecked	Unchecked	Unchecked	Unchecked
Yes	Yes	Very effective	Not effective		Very effective	Very effective	No		Unchecked	Unchecked	Unchecked	Unchecked	Unchecked	Checked	I was told they were not effective.	Yes	6 months to 3 years	Unchecked	Unchecked	Unchecked	Unchecked	Unchecked		Yes	Birth to 6 months	Unchecked	Unchecked	Unchecked	Unchecked	Unchecked		Strongly support	Sometimes	Unchecked	Unchecked	Checked	Unchecked	Unchecked	Unchecked		A small problem	I don't know	Extremely comfortable	Checked	Unchecked	Unchecked	Unchecked	Unchecked	Unchecked
									Unchecked	Unchecked	Unchecked	Unchecked	Unchecked	Unchecked				Unchecked	Unchecked	Unchecked	Unchecked	Unchecked				Unchecked	Unchecked	Unchecked	Unchecked	Unchecked				Unchecked	Unchecked	Unchecked	Unchecked	Unchecked	Unchecked					Unchecked	Unchecked	Unchecked	Unchecked	Unchecked	Unchecked
No									Unchecked	Unchecked	Unchecked	Unchecked	Unchecked	Unchecked				Unchecked	Unchecked	Unchecked	Unchecked	Unchecked				Unchecked	Unchecked	Unchecked	Unchecked	Unchecked				Unchecked	Unchecked	Unchecked	Unchecked	Unchecked	Unchecked					Unchecked	Unchecked	Unchecked	Unchecked	Unchecked	Unchecked
Yes	Yes	Very effective	Very effective	Effective	Somewhat effective	Very effective	Yes	6 months to 3 years	Unchecked	Unchecked	Unchecked	Unchecked	Unchecked	Unchecked		No		Unchecked	Unchecked	Unchecked	Unchecked	Checked		Yes	6 months to 3 years	Unchecked	Unchecked	Unchecked	Unchecked	Unchecked		Strongly support	Never	Unchecked	Unchecked	Unchecked	Unchecked	Unchecked	Unchecked		A small problem	I don't know	Somewhat comfortable	Unchecked	Checked	Checked	Checked	Unchecked	Unchecked
Yes	Yes	Effective	Effective	Effective	Effective	Effective	No		Unchecked	Unchecked	Unchecked	Unchecked	Unchecked	Checked	We have dental clinic attached and I encourage all pts to go there	No		Unchecked	Unchecked	Unchecked	Unchecked	Checked	FQHC with dental clinic on site. Encourage pt to go get regular dental	Yes	6 months to 3 years	Unchecked	Unchecked	Unchecked	Unchecked	Unchecked		Strongly support	Never	Unchecked	Unchecked	Unchecked	Unchecked	Unchecked	Unchecked		Not a problem at all	I don't know	Extremely comfortable	Unchecked	Unchecked	Checked	Unchecked	Unchecked	Unchecked
No									Unchecked	Unchecked	Unchecked	Unchecked	Unchecked	Unchecked				Unchecked	Unchecked	Unchecked	Unchecked	Unchecked				Unchecked	Unchecked	Unchecked	Unchecked	Unchecked				Unchecked	Unchecked	Unchecked	Unchecked	Unchecked	Unchecked					Unchecked	Unchecked	Unchecked	Unchecked	Unchecked	Unchecked
Yes	Yes	Very effective	Effective	Effective	Somewhat effective	Very effective	No		Unchecked	Checked	Unchecked	Unchecked	Unchecked	Checked	Lack of training - didn't learn about it in residency and haven't been able to look into it. Verification of adequate fluoride intake is not yet integrated into the well child check-up process, and many patients don't know if their water is fluoridated (or it doesn't matter because they drink only bottled water out of fear of contaminants from the tap.) In the end, it becomes a complex topic to a…	No		Unchecked	Unchecked	Unchecked	Unchecked	Checked	Not standardized in the clinic.	Yes	6 months to 3 years	Unchecked	Unchecked	Unchecked	Unchecked	Unchecked		Strongly support	Never	Unchecked	Unchecked	Unchecked	Unchecked	Unchecked	Unchecked		A small problem	Stayed about the same	Somewhat comfortable	Checked	Checked	Checked	Unchecked	Unchecked	Unchecked
No									Unchecked	Unchecked	Unchecked	Unchecked	Unchecked	Unchecked				Unchecked	Unchecked	Unchecked	Unchecked	Unchecked				Unchecked	Unchecked	Unchecked	Unchecked	Unchecked				Unchecked	Unchecked	Unchecked	Unchecked	Unchecked	Unchecked					Unchecked	Unchecked	Unchecked	Unchecked	Unchecked	Unchecked
Yes	Yes	Very effective	Very effective	Effective	Effective	Very effective	No		Unchecked	Unchecked	Unchecked	Unchecked	Unchecked	Checked	I am a subspecialist	No		Unchecked	Unchecked	Unchecked	Unchecked	Checked	I am a subspecialist	Yes	6 months to 3 years	Unchecked	Unchecked	Unchecked	Unchecked	Unchecked		Strongly support	Never	Unchecked	Unchecked	Unchecked	Unchecked	Unchecked	Unchecked		Not a problem at all	I don't know	Somewhat comfortable	Unchecked	Unchecked	Unchecked	Unchecked	Unchecked	Unchecked
Yes	Yes	Effective	Somewhat effective	Effective	Not effective	Effective	No		Checked	Unchecked	Unchecked	Unchecked	Unchecked	Unchecked		No		Unchecked	Unchecked	Unchecked	Unchecked	Checked	We have ped dentist in our system who does this	No		Unchecked	Checked	Unchecked	Unchecked	Unchecked		Strongly support	Sometimes	Unchecked	Unchecked	Unchecked	Unchecked	Checked	Unchecked		Not a problem at all	I don't know	Somewhat comfortable	Checked	Checked	Checked	Checked	Checked	Unchecked
No									Unchecked	Unchecked	Unchecked	Unchecked	Unchecked	Unchecked				Unchecked	Unchecked	Unchecked	Unchecked	Unchecked				Unchecked	Unchecked	Unchecked	Unchecked	Unchecked				Unchecked	Unchecked	Unchecked	Unchecked	Unchecked	Unchecked					Unchecked	Unchecked	Unchecked	Unchecked	Unchecked	Unchecked
No									Unchecked	Unchecked	Unchecked	Unchecked	Unchecked	Unchecked				Unchecked	Unchecked	Unchecked	Unchecked	Unchecked				Unchecked	Unchecked	Unchecked	Unchecked	Unchecked				Unchecked	Unchecked	Unchecked	Unchecked	Unchecked	Unchecked					Unchecked	Unchecked	Unchecked	Unchecked	Unchecked	Unchecked
									Unchecked	Unchecked	Unchecked	Unchecked	Unchecked	Unchecked				Unchecked	Unchecked	Unchecked	Unchecked	Unchecked				Unchecked	Unchecked	Unchecked	Unchecked	Unchecked				Unchecked	Unchecked	Unchecked	Unchecked	Unchecked	Unchecked					Unchecked	Unchecked	Unchecked	Unchecked	Unchecked	Unchecked
No									Unchecked	Unchecked	Unchecked	Unchecked	Unchecked	Unchecked				Unchecked	Unchecked	Unchecked	Unchecked	Unchecked				Unchecked	Unchecked	Unchecked	Unchecked	Unchecked				Unchecked	Unchecked	Unchecked	Unchecked	Unchecked	Unchecked					Unchecked	Unchecked	Unchecked	Unchecked	Unchecked	Unchecked
Yes	Yes	Very effective	Effective	Effective	Effective	Effective	No		Unchecked	Checked	Unchecked	Unchecked	Unchecked	Unchecked		No		Unchecked	Unchecked	Unchecked	Unchecked	Checked		Yes	6 months to 3 years	Unchecked	Unchecked	Unchecked	Unchecked	Unchecked		Strongly support	Sometimes	Unchecked	Unchecked	Checked	Unchecked	Unchecked	Unchecked		Not a problem at all	I don't know	Somewhat comfortable	Unchecked	Checked	Unchecked	Unchecked	Unchecked	Unchecked
No									Unchecked	Unchecked	Unchecked	Unchecked	Unchecked	Unchecked				Unchecked	Unchecked	Unchecked	Unchecked	Unchecked				Unchecked	Unchecked	Unchecked	Unchecked	Unchecked				Unchecked	Unchecked	Unchecked	Unchecked	Unchecked	Unchecked					Unchecked	Unchecked	Unchecked	Unchecked	Unchecked	Unchecked
Yes	Yes	Very effective	Effective	Effective	Somewhat effective	Very effective	Yes	6 months to 3 years	Unchecked	Unchecked	Unchecked	Unchecked	Unchecked	Unchecked		Yes	6 months to 3 years	Unchecked	Unchecked	Unchecked	Unchecked	Unchecked		Yes	6 months to 3 years	Unchecked	Unchecked	Unchecked	Unchecked	Unchecked		Strongly support	Never	Unchecked	Unchecked	Unchecked	Unchecked	Unchecked	Unchecked		A small problem	Gotten better (fewer parents are refusing)	Somewhat comfortable	Unchecked	Checked	Checked	Unchecked	Checked	Checked
									Unchecked	Unchecked	Unchecked	Unchecked	Unchecked	Unchecked				Unchecked	Unchecked	Unchecked	Unchecked	Unchecked				Unchecked	Unchecked	Unchecked	Unchecked	Unchecked				Unchecked	Unchecked	Unchecked	Unchecked	Unchecked	Unchecked					Unchecked	Unchecked	Unchecked	Unchecked	Unchecked	Unchecked
Yes	Yes	Very effective	Effective	Very effective	Somewhat effective	Effective	No		Unchecked	Unchecked	Unchecked	Unchecked	Unchecked	Checked	Unsure how to prescribe it- dosing especially	Yes	6 months to 3 years	Unchecked	Unchecked	Unchecked	Unchecked	Unchecked		Yes	6 months to 3 years	Unchecked	Unchecked	Unchecked	Unchecked	Unchecked		Strongly support	Never	Unchecked	Unchecked	Unchecked	Unchecked	Unchecked	Unchecked		A small problem	Stayed about the same	Somewhat comfortable	Checked	Checked	Unchecked	Unchecked	Checked	Unchecked
									Unchecked	Unchecked	Unchecked	Unchecked	Unchecked	Unchecked				Unchecked	Unchecked	Unchecked	Unchecked	Unchecked				Unchecked	Unchecked	Unchecked	Unchecked	Unchecked				Unchecked	Unchecked	Unchecked	Unchecked	Unchecked	Unchecked					Unchecked	Unchecked	Unchecked	Unchecked	Unchecked	Unchecked
No									Unchecked	Unchecked	Unchecked	Unchecked	Unchecked	Unchecked				Unchecked	Unchecked	Unchecked	Unchecked	Unchecked				Unchecked	Unchecked	Unchecked	Unchecked	Unchecked				Unchecked	Unchecked	Unchecked	Unchecked	Unchecked	Unchecked					Unchecked	Unchecked	Unchecked	Unchecked	Unchecked	Unchecked
Yes	Yes	Very effective	Very effective	Effective	Very effective	Very effective	No		Unchecked	Unchecked	Unchecked	Unchecked	Checked	Unchecked		Yes	Birth to 6 months	Unchecked	Unchecked	Unchecked	Unchecked	Unchecked		Yes	Birth to 6 months	Unchecked	Unchecked	Unchecked	Unchecked	Unchecked		Strongly support	Never	Unchecked	Unchecked	Unchecked	Unchecked	Unchecked	Unchecked					Unchecked	Unchecked	Unchecked	Unchecked	Unchecked	Unchecked
Yes	No								Unchecked	Unchecked	Unchecked	Unchecked	Unchecked	Unchecked				Unchecked	Unchecked	Unchecked	Unchecked	Unchecked				Unchecked	Unchecked	Unchecked	Unchecked	Unchecked				Unchecked	Unchecked	Unchecked	Unchecked	Unchecked	Unchecked					Unchecked	Unchecked	Unchecked	Unchecked	Unchecked	Unchecked
Yes	Yes	Effective	Effective	Effective	Somewhat effective	Effective	No		Unchecked	Unchecked	Unchecked	Unchecked	Unchecked	Checked	Not something I ever learned about in medical school or residency.	No		Unchecked	Unchecked	Unchecked	Unchecked	Checked	The residency I worked with did this, but the other hospital clinics were not given the option. It is nor something that was carried in the clinic.	Yes	6 months to 3 years	Unchecked	Unchecked	Unchecked	Unchecked	Unchecked		Strongly support	Never	Unchecked	Unchecked	Unchecked	Unchecked	Unchecked	Unchecked		Not a problem at all	I don't know	Somewhat uncomfortable	Checked	Checked	Checked	Checked	Checked	Checked
									Unchecked	Unchecked	Unchecked	Unchecked	Unchecked	Unchecked				Unchecked	Unchecked	Unchecked	Unchecked	Unchecked				Unchecked	Unchecked	Unchecked	Unchecked	Unchecked				Unchecked	Unchecked	Unchecked	Unchecked	Unchecked	Unchecked					Unchecked	Unchecked	Unchecked	Unchecked	Unchecked	Unchecked
Yes	Yes	Very effective	Very effective	Effective	Somewhat effective	Very effective	No		Unchecked	Checked	Unchecked	Unchecked	Unchecked	Unchecked		No		Unchecked	Unchecked	Unchecked	Unchecked	Checked	Hospital based practice	Yes	3 years to 6 years	Unchecked	Unchecked	Unchecked	Unchecked	Unchecked		Strongly support	Sometimes	Checked	Unchecked	Checked	Unchecked	Unchecked	Unchecked		A small problem	Gotten better (fewer parents are refusing)	Extremely comfortable	Unchecked	Unchecked	Unchecked	Checked	Unchecked	Checked
Yes	Yes	Very effective	Effective	Effective	Effective	Effective			Unchecked	Unchecked	Unchecked	Unchecked	Unchecked	Unchecked				Unchecked	Unchecked	Unchecked	Unchecked	Unchecked				Unchecked	Unchecked	Unchecked	Unchecked	Unchecked				Unchecked	Unchecked	Unchecked	Unchecked	Unchecked	Unchecked					Unchecked	Unchecked	Unchecked	Unchecked	Unchecked	Unchecked
No									Unchecked	Unchecked	Unchecked	Unchecked	Unchecked	Unchecked				Unchecked	Unchecked	Unchecked	Unchecked	Unchecked				Unchecked	Unchecked	Unchecked	Unchecked	Unchecked				Unchecked	Unchecked	Unchecked	Unchecked	Unchecked	Unchecked					Unchecked	Unchecked	Unchecked	Unchecked	Unchecked	Unchecked
No									Unchecked	Unchecked	Unchecked	Unchecked	Unchecked	Unchecked				Unchecked	Unchecked	Unchecked	Unchecked	Unchecked				Unchecked	Unchecked	Unchecked	Unchecked	Unchecked				Unchecked	Unchecked	Unchecked	Unchecked	Unchecked	Unchecked					Unchecked	Unchecked	Unchecked	Unchecked	Unchecked	Unchecked
No									Unchecked	Unchecked	Unchecked	Unchecked	Unchecked	Unchecked				Unchecked	Unchecked	Unchecked	Unchecked	Unchecked				Unchecked	Unchecked	Unchecked	Unchecked	Unchecked				Unchecked	Unchecked	Unchecked	Unchecked	Unchecked	Unchecked					Unchecked	Unchecked	Unchecked	Unchecked	Unchecked	Unchecked
No									Unchecked	Unchecked	Unchecked	Unchecked	Unchecked	Unchecked				Unchecked	Unchecked	Unchecked	Unchecked	Unchecked				Unchecked	Unchecked	Unchecked	Unchecked	Unchecked				Unchecked	Unchecked	Unchecked	Unchecked	Unchecked	Unchecked					Unchecked	Unchecked	Unchecked	Unchecked	Unchecked	Unchecked
No									Unchecked	Unchecked	Unchecked	Unchecked	Unchecked	Unchecked				Unchecked	Unchecked	Unchecked	Unchecked	Unchecked				Unchecked	Unchecked	Unchecked	Unchecked	Unchecked				Unchecked	Unchecked	Unchecked	Unchecked	Unchecked	Unchecked					Unchecked	Unchecked	Unchecked	Unchecked	Unchecked	Unchecked
Yes	Yes	Very effective	Very effective	Very effective	Very effective	Very effective	Yes	6 months to 3 years	Unchecked	Unchecked	Unchecked	Unchecked	Unchecked	Unchecked		Yes	6 months to 3 years	Unchecked	Unchecked	Unchecked	Unchecked	Unchecked		Yes	6 months to 3 years	Unchecked	Unchecked	Unchecked	Unchecked	Unchecked		Strongly support	Often	Unchecked	Checked	Checked	Unchecked	Unchecked	Unchecked		A small problem	Stayed about the same	Somewhat comfortable	Unchecked	Checked	Unchecked	Unchecked	Unchecked	Unchecked
									Unchecked	Unchecked	Unchecked	Unchecked	Unchecked	Unchecked				Unchecked	Unchecked	Unchecked	Unchecked	Unchecked				Unchecked	Unchecked	Unchecked	Unchecked	Unchecked				Unchecked	Unchecked	Unchecked	Unchecked	Unchecked	Unchecked					Unchecked	Unchecked	Unchecked	Unchecked	Unchecked	Unchecked
No									Unchecked	Unchecked	Unchecked	Unchecked	Unchecked	Unchecked				Unchecked	Unchecked	Unchecked	Unchecked	Unchecked				Unchecked	Unchecked	Unchecked	Unchecked	Unchecked				Unchecked	Unchecked	Unchecked	Unchecked	Unchecked	Unchecked					Unchecked	Unchecked	Unchecked	Unchecked	Unchecked	Unchecked
No									Unchecked	Unchecked	Unchecked	Unchecked	Unchecked	Unchecked				Unchecked	Unchecked	Unchecked	Unchecked	Unchecked				Unchecked	Unchecked	Unchecked	Unchecked	Unchecked				Unchecked	Unchecked	Unchecked	Unchecked	Unchecked	Unchecked					Unchecked	Unchecked	Unchecked	Unchecked	Unchecked	Unchecked
									Unchecked	Unchecked	Unchecked	Unchecked	Unchecked	Unchecked				Unchecked	Unchecked	Unchecked	Unchecked	Unchecked				Unchecked	Unchecked	Unchecked	Unchecked	Unchecked				Unchecked	Unchecked	Unchecked	Unchecked	Unchecked	Unchecked					Unchecked	Unchecked	Unchecked	Unchecked	Unchecked	Unchecked
No									Unchecked	Unchecked	Unchecked	Unchecked	Unchecked	Unchecked				Unchecked	Unchecked	Unchecked	Unchecked	Unchecked				Unchecked	Unchecked	Unchecked	Unchecked	Unchecked				Unchecked	Unchecked	Unchecked	Unchecked	Unchecked	Unchecked					Unchecked	Unchecked	Unchecked	Unchecked	Unchecked	Unchecked
No									Unchecked	Unchecked	Unchecked	Unchecked	Unchecked	Unchecked				Unchecked	Unchecked	Unchecked	Unchecked	Unchecked				Unchecked	Unchecked	Unchecked	Unchecked	Unchecked				Unchecked	Unchecked	Unchecked	Unchecked	Unchecked	Unchecked					Unchecked	Unchecked	Unchecked	Unchecked	Unchecked	Unchecked
No									Unchecked	Unchecked	Unchecked	Unchecked	Unchecked	Unchecked				Unchecked	Unchecked	Unchecked	Unchecked	Unchecked				Unchecked	Unchecked	Unchecked	Unchecked	Unchecked				Unchecked	Unchecked	Unchecked	Unchecked	Unchecked	Unchecked					Unchecked	Unchecked	Unchecked	Unchecked	Unchecked	Unchecked
Yes	Yes	Very effective	Effective	Very effective	Somewhat effective	Very effective			Unchecked	Unchecked	Unchecked	Unchecked	Unchecked	Unchecked				Unchecked	Unchecked	Unchecked	Unchecked	Unchecked				Unchecked	Unchecked	Unchecked	Unchecked	Unchecked				Unchecked	Unchecked	Unchecked	Unchecked	Unchecked	Unchecked					Unchecked	Unchecked	Unchecked	Unchecked	Unchecked	Unchecked
Yes	Yes	Very effective	Very effective	Very effective	Effective	Very effective	No		Unchecked	Checked	Unchecked	Unchecked	Unchecked	Unchecked		No		Unchecked	Unchecked	Unchecked	Unchecked	Checked	Our office is not organized to provide this service	Yes	6 months to 3 years	Unchecked	Unchecked	Unchecked	Unchecked	Unchecked		Strongly support	Sometimes	Unchecked	Unchecked	Checked	Unchecked	Checked	Unchecked		Not a problem at all	I don't know	Extremely comfortable	Unchecked	Unchecked	Unchecked	Unchecked	Unchecked	Unchecked
Yes	Yes	Very effective	Very effective	Effective	Somewhat effective	Very effective	Yes	6 months to 3 years	Unchecked	Unchecked	Unchecked	Unchecked	Unchecked	Unchecked		No		Unchecked	Unchecked	Unchecked	Unchecked	Checked	dental office part of clinic does it	Yes	6 months to 3 years	Unchecked	Unchecked	Unchecked	Unchecked	Unchecked		Strongly support	Sometimes	Unchecked	Unchecked	Checked	Unchecked	Unchecked	Unchecked		A small problem	Gotten better (fewer parents are refusing)	Extremely uncomfortable	Unchecked	Unchecked	Unchecked	Unchecked	Unchecked	Unchecked
Yes	Yes	Very effective	Effective	Very effective	Very effective	Very effective	No		Unchecked	Checked	Unchecked	Unchecked	Unchecked	Unchecked		Yes	3 years to 6 years	Unchecked	Unchecked	Unchecked	Unchecked	Unchecked		Yes	6 years and older	Unchecked	Unchecked	Unchecked	Unchecked	Unchecked		Somewhat support	Sometimes	Unchecked	Unchecked	Unchecked	Unchecked	Checked	Unchecked		A small problem	I don't know	Somewhat comfortable	Unchecked	Checked	Unchecked	Unchecked	Unchecked	Unchecked
Yes	Yes	Effective	Somewhat effective	Effective	Very effective	Somewhat effective	No		Unchecked	Unchecked	Checked	Checked	Unchecked	Unchecked		No		Checked	Unchecked	Unchecked	Unchecked	Checked	I see some kids but mostly adults and geriatrics. I've never learned how to do topical fluoride application.	Yes	3 years to 6 years	Unchecked	Unchecked	Unchecked	Unchecked	Unchecked		Somewhat support	Never	Unchecked	Unchecked	Unchecked	Unchecked	Unchecked	Unchecked		A small problem	I don't know	Extremely uncomfortable	Checked	Unchecked	Checked	Checked	Checked	Checked
No									Unchecked	Unchecked	Unchecked	Unchecked	Unchecked	Unchecked				Unchecked	Unchecked	Unchecked	Unchecked	Unchecked				Unchecked	Unchecked	Unchecked	Unchecked	Unchecked				Unchecked	Unchecked	Unchecked	Unchecked	Unchecked	Unchecked					Unchecked	Unchecked	Unchecked	Unchecked	Unchecked	Unchecked
Yes	Yes								Unchecked	Unchecked	Unchecked	Unchecked	Unchecked	Unchecked				Unchecked	Unchecked	Unchecked	Unchecked	Unchecked				Unchecked	Unchecked	Unchecked	Unchecked	Unchecked				Unchecked	Unchecked	Unchecked	Unchecked	Unchecked	Unchecked					Unchecked	Unchecked	Unchecked	Unchecked	Unchecked	Unchecked
Yes	Yes		Effective	Very effective	Very effective	Very effective	Yes	6 months to 3 years	Unchecked	Unchecked	Unchecked	Unchecked	Unchecked	Unchecked		No		Unchecked	Unchecked	Unchecked	Unchecked	Checked	we have a dentist that does it	Yes	6 months to 3 years	Unchecked	Unchecked	Unchecked	Unchecked	Unchecked		Somewhat support	Sometimes	Checked	Checked	Unchecked	Checked	Unchecked	Unchecked		A medium-sized problem	Stayed about the same	Somewhat uncomfortable	Unchecked	Checked	Checked	Unchecked	Checked	Unchecked
No									Unchecked	Unchecked	Unchecked	Unchecked	Unchecked	Unchecked				Unchecked	Unchecked	Unchecked	Unchecked	Unchecked				Unchecked	Unchecked	Unchecked	Unchecked	Unchecked				Unchecked	Unchecked	Unchecked	Unchecked	Unchecked	Unchecked					Unchecked	Unchecked	Unchecked	Unchecked	Unchecked	Unchecked
Yes	Yes	Very effective	Effective	Effective	Effective	Very effective	Yes	6 months to 3 years	Unchecked	Unchecked	Unchecked	Unchecked	Unchecked	Unchecked		No		Unchecked	Unchecked	Unchecked	Unchecked	Checked	I try to encourage early dental visits	Yes	6 months to 3 years	Unchecked	Unchecked	Unchecked	Unchecked	Unchecked		Strongly support	Sometimes	Unchecked	Unchecked	Checked	Unchecked	Unchecked	Unchecked		A medium-sized problem	I don't know	Somewhat uncomfortable	Unchecked	Unchecked	Checked	Checked	Unchecked	Unchecked
									Unchecked	Unchecked	Unchecked	Unchecked	Unchecked	Unchecked				Unchecked	Unchecked	Unchecked	Unchecked	Unchecked				Unchecked	Unchecked	Unchecked	Unchecked	Unchecked				Unchecked	Unchecked	Unchecked	Unchecked	Unchecked	Unchecked					Unchecked	Unchecked	Unchecked	Unchecked	Unchecked	Unchecked
									Unchecked	Unchecked	Unchecked	Unchecked	Unchecked	Unchecked				Unchecked	Unchecked	Unchecked	Unchecked	Unchecked				Unchecked	Unchecked	Unchecked	Unchecked	Unchecked				Unchecked	Unchecked	Unchecked	Unchecked	Unchecked	Unchecked					Unchecked	Unchecked	Unchecked	Unchecked	Unchecked	Unchecked
Yes	Yes		Very effective	Very effective	Effective	Very effective	No		Unchecked	Checked	Unchecked	Unchecked	Unchecked	Checked	Risk of overuse. Risk of accidental ingestion by younger household members.			Unchecked	Unchecked	Unchecked	Unchecked	Unchecked		Yes	6 months to 3 years	Unchecked	Unchecked	Unchecked	Unchecked	Unchecked		Strongly support	Never	Unchecked	Unchecked	Unchecked	Unchecked	Unchecked	Unchecked		Not a problem at all	I don't know	Extremely comfortable	Unchecked	Unchecked	Checked	Unchecked	Unchecked	Unchecked
No									Unchecked	Unchecked	Unchecked	Unchecked	Unchecked	Unchecked				Unchecked	Unchecked	Unchecked	Unchecked	Unchecked				Unchecked	Unchecked	Unchecked	Unchecked	Unchecked				Unchecked	Unchecked	Unchecked	Unchecked	Unchecked	Unchecked					Unchecked	Unchecked	Unchecked	Unchecked	Unchecked	Unchecked
Yes	Yes	Very effective	Effective	Very effective	Not effective	Very effective	Yes	6 months to 3 years	Unchecked	Unchecked	Unchecked	Unchecked	Unchecked	Unchecked		No		Unchecked	Unchecked	Unchecked	Unchecked	Checked	Not available in our clinic	Yes	3 years to 6 years	Unchecked	Unchecked	Unchecked	Unchecked	Unchecked		Strongly support	Never	Unchecked	Unchecked	Unchecked	Unchecked	Unchecked	Unchecked		A small problem	I don't know	Extremely comfortable	Unchecked	Unchecked	Unchecked	Unchecked	Unchecked	Unchecked
Yes	Yes	Very effective	Very effective	Very effective	Very effective	Very effective	Yes	6 months to 3 years	Unchecked	Unchecked	Unchecked	Unchecked	Unchecked	Unchecked		Yes	6 months to 3 years	Unchecked	Unchecked	Unchecked	Unchecked	Unchecked		Yes	6 months to 3 years	Unchecked	Unchecked	Unchecked	Unchecked	Unchecked		Strongly support		Unchecked	Unchecked	Unchecked	Unchecked	Unchecked	Unchecked		A small problem	Gotten better (fewer parents are refusing)	Extremely comfortable	Unchecked	Unchecked	Unchecked	Unchecked	Unchecked	Unchecked
No									Unchecked	Unchecked	Unchecked	Unchecked	Unchecked	Unchecked				Unchecked	Unchecked	Unchecked	Unchecked	Unchecked				Unchecked	Unchecked	Unchecked	Unchecked	Unchecked				Unchecked	Unchecked	Unchecked	Unchecked	Unchecked	Unchecked					Unchecked	Unchecked	Unchecked	Unchecked	Unchecked	Unchecked
No									Unchecked	Unchecked	Unchecked	Unchecked	Unchecked	Unchecked				Unchecked	Unchecked	Unchecked	Unchecked	Unchecked				Unchecked	Unchecked	Unchecked	Unchecked	Unchecked				Unchecked	Unchecked	Unchecked	Unchecked	Unchecked	Unchecked					Unchecked	Unchecked	Unchecked	Unchecked	Unchecked	Unchecked
No									Unchecked	Unchecked	Unchecked	Unchecked	Unchecked	Unchecked				Unchecked	Unchecked	Unchecked	Unchecked	Unchecked				Unchecked	Unchecked	Unchecked	Unchecked	Unchecked				Unchecked	Unchecked	Unchecked	Unchecked	Unchecked	Unchecked					Unchecked	Unchecked	Unchecked	Unchecked	Unchecked	Unchecked
Yes	Yes	Very effective	Effective	Effective	Somewhat effective	Very effective	No		Unchecked	Unchecked	Unchecked	Unchecked	Unchecked	Checked	I do not do primary care	No		Unchecked	Unchecked	Unchecked	Unchecked	Checked		No		Unchecked	Unchecked	Unchecked	Unchecked	Checked		Strongly support	Never	Unchecked	Unchecked	Unchecked	Unchecked	Unchecked	Unchecked			I don't know	Somewhat comfortable	Unchecked	Unchecked	Unchecked	Unchecked	Unchecked	Unchecked
Yes	Yes								Unchecked	Unchecked	Unchecked	Unchecked	Unchecked	Unchecked				Unchecked	Unchecked	Unchecked	Unchecked	Unchecked				Unchecked	Unchecked	Unchecked	Unchecked	Unchecked				Unchecked	Unchecked	Unchecked	Unchecked	Unchecked	Unchecked					Unchecked	Unchecked	Unchecked	Unchecked	Unchecked	Unchecked
									Unchecked	Unchecked	Unchecked	Unchecked	Unchecked	Unchecked				Unchecked	Unchecked	Unchecked	Unchecked	Unchecked				Unchecked	Unchecked	Unchecked	Unchecked	Unchecked				Unchecked	Unchecked	Unchecked	Unchecked	Unchecked	Unchecked					Unchecked	Unchecked	Unchecked	Unchecked	Unchecked	Unchecked
									Unchecked	Unchecked	Unchecked	Unchecked	Unchecked	Unchecked				Unchecked	Unchecked	Unchecked	Unchecked	Unchecked				Unchecked	Unchecked	Unchecked	Unchecked	Unchecked				Unchecked	Unchecked	Unchecked	Unchecked	Unchecked	Unchecked					Unchecked	Unchecked	Unchecked	Unchecked	Unchecked	Unchecked
									Unchecked	Unchecked	Unchecked	Unchecked	Unchecked	Unchecked				Unchecked	Unchecked	Unchecked	Unchecked	Unchecked				Unchecked	Unchecked	Unchecked	Unchecked	Unchecked				Unchecked	Unchecked	Unchecked	Unchecked	Unchecked	Unchecked					Unchecked	Unchecked	Unchecked	Unchecked	Unchecked	Unchecked
Yes	Yes	Somewhat effective	Somewhat effective	Somewhat effective	Somewhat effective	Somewhat effective	No		Unchecked	Unchecked	Unchecked	Unchecked	Unchecked	Checked	I am a practicing pediatric sub-specialist, so not really relevant to my practice.	No		Unchecked	Unchecked	Unchecked	Unchecked	Checked	I am a practicing pediatric sub-specialist, so not really relevant to my practice.	Yes	6 months to 3 years	Unchecked	Unchecked	Unchecked	Unchecked	Unchecked		Strongly support	Never	Unchecked	Unchecked	Unchecked	Unchecked	Unchecked	Unchecked		Not a problem at all	I don't know	Somewhat uncomfortable	Checked	Checked	Unchecked	Unchecked	Unchecked	Unchecked
									Unchecked	Unchecked	Unchecked	Unchecked	Unchecked	Unchecked				Unchecked	Unchecked	Unchecked	Unchecked	Unchecked				Unchecked	Unchecked	Unchecked	Unchecked	Unchecked				Unchecked	Unchecked	Unchecked	Unchecked	Unchecked	Unchecked					Unchecked	Unchecked	Unchecked	Unchecked	Unchecked	Unchecked
No									Unchecked	Unchecked	Unchecked	Unchecked	Unchecked	Unchecked				Unchecked	Unchecked	Unchecked	Unchecked	Unchecked				Unchecked	Unchecked	Unchecked	Unchecked	Unchecked				Unchecked	Unchecked	Unchecked	Unchecked	Unchecked	Unchecked					Unchecked	Unchecked	Unchecked	Unchecked	Unchecked	Unchecked
No									Unchecked	Unchecked	Unchecked	Unchecked	Unchecked	Unchecked				Unchecked	Unchecked	Unchecked	Unchecked	Unchecked				Unchecked	Unchecked	Unchecked	Unchecked	Unchecked				Unchecked	Unchecked	Unchecked	Unchecked	Unchecked	Unchecked					Unchecked	Unchecked	Unchecked	Unchecked	Unchecked	Unchecked
Yes	Yes	Very effective	Effective	Effective	Somewhat effective	Effective	No		Unchecked	Checked	Unchecked	Unchecked	Unchecked	Unchecked		No		Unchecked	Checked	Unchecked	Unchecked	Unchecked		No		Unchecked	Checked	Unchecked	Unchecked	Unchecked		Strongly support	Never	Unchecked	Unchecked	Unchecked	Unchecked	Unchecked	Unchecked					Unchecked	Unchecked	Unchecked	Unchecked	Unchecked	Unchecked
No									Unchecked	Unchecked	Unchecked	Unchecked	Unchecked	Unchecked				Unchecked	Unchecked	Unchecked	Unchecked	Unchecked				Unchecked	Unchecked	Unchecked	Unchecked	Unchecked				Unchecked	Unchecked	Unchecked	Unchecked	Unchecked	Unchecked					Unchecked	Unchecked	Unchecked	Unchecked	Unchecked	Unchecked
Yes	Yes	Effective	Effective	Effective	Effective	Very effective	No		Unchecked	Checked	Unchecked	Unchecked	Unchecked	Unchecked		No		Unchecked	Unchecked	Unchecked	Unchecked	Checked	We have discontinued fluoride application during the pandemic because it is an aerosol generating procedure.	Yes	3 years to 6 years	Unchecked	Unchecked	Unchecked	Unchecked	Unchecked		Strongly support	Never	Unchecked	Unchecked	Unchecked	Unchecked	Unchecked	Unchecked		Not a problem at all	Gotten better (fewer parents are refusing)	Somewhat comfortable	Unchecked	Unchecked	Unchecked	Unchecked	Unchecked	Unchecked
No									Unchecked	Unchecked	Unchecked	Unchecked	Unchecked	Unchecked				Unchecked	Unchecked	Unchecked	Unchecked	Unchecked				Unchecked	Unchecked	Unchecked	Unchecked	Unchecked				Unchecked	Unchecked	Unchecked	Unchecked	Unchecked	Unchecked					Unchecked	Unchecked	Unchecked	Unchecked	Unchecked	Unchecked
									Unchecked	Unchecked	Unchecked	Unchecked	Unchecked	Unchecked				Unchecked	Unchecked	Unchecked	Unchecked	Unchecked				Unchecked	Unchecked	Unchecked	Unchecked	Unchecked				Unchecked	Unchecked	Unchecked	Unchecked	Unchecked	Unchecked					Unchecked	Unchecked	Unchecked	Unchecked	Unchecked	Unchecked
Yes	Yes	Very effective	Somewhat effective	Very effective	Very effective	Very effective	No		Unchecked	Checked	Unchecked	Unchecked	Unchecked	Unchecked		Yes	6 months to 3 years	Unchecked	Unchecked	Unchecked	Unchecked	Unchecked		Yes	6 months to 3 years	Unchecked	Unchecked	Unchecked	Unchecked	Unchecked		Strongly support	Sometimes	Unchecked	Checked	Unchecked	Unchecked	Unchecked	Unchecked		A small problem	Stayed about the same	Somewhat uncomfortable	Unchecked	Unchecked	Checked	Unchecked	Unchecked	Unchecked
No									Unchecked	Unchecked	Unchecked	Unchecked	Unchecked	Unchecked				Unchecked	Unchecked	Unchecked	Unchecked	Unchecked				Unchecked	Unchecked	Unchecked	Unchecked	Unchecked				Unchecked	Unchecked	Unchecked	Unchecked	Unchecked	Unchecked					Unchecked	Unchecked	Unchecked	Unchecked	Unchecked	Unchecked
									Unchecked	Unchecked	Unchecked	Unchecked	Unchecked	Unchecked				Unchecked	Unchecked	Unchecked	Unchecked	Unchecked				Unchecked	Unchecked	Unchecked	Unchecked	Unchecked				Unchecked	Unchecked	Unchecked	Unchecked	Unchecked	Unchecked					Unchecked	Unchecked	Unchecked	Unchecked	Unchecked	Unchecked
No									Unchecked	Unchecked	Unchecked	Unchecked	Unchecked	Unchecked				Unchecked	Unchecked	Unchecked	Unchecked	Unchecked				Unchecked	Unchecked	Unchecked	Unchecked	Unchecked				Unchecked	Unchecked	Unchecked	Unchecked	Unchecked	Unchecked					Unchecked	Unchecked	Unchecked	Unchecked	Unchecked	Unchecked
									Unchecked	Unchecked	Unchecked	Unchecked	Unchecked	Unchecked				Unchecked	Unchecked	Unchecked	Unchecked	Unchecked				Unchecked	Unchecked	Unchecked	Unchecked	Unchecked				Unchecked	Unchecked	Unchecked	Unchecked	Unchecked	Unchecked					Unchecked	Unchecked	Unchecked	Unchecked	Unchecked	Unchecked
No									Unchecked	Unchecked	Unchecked	Unchecked	Unchecked	Unchecked				Unchecked	Unchecked	Unchecked	Unchecked	Unchecked				Unchecked	Unchecked	Unchecked	Unchecked	Unchecked				Unchecked	Unchecked	Unchecked	Unchecked	Unchecked	Unchecked					Unchecked	Unchecked	Unchecked	Unchecked	Unchecked	Unchecked
Yes	Yes	Very effective	Very effective	Effective	Somewhat effective	Effective	Yes	Birth to 6 months	Unchecked	Unchecked	Unchecked	Unchecked	Unchecked	Unchecked		No		Unchecked	Unchecked	Unchecked	Unchecked	Checked	I care for newbo	No		Unchecked	Unchecked	Unchecked	Unchecked	Checked	i care for newborns	Strongly support	Never	Unchecked	Unchecked	Unchecked	Unchecked	Unchecked	Unchecked		Not a problem at all	I don't know	Extremely comfortable	Unchecked	Checked	Unchecked	Unchecked	Unchecked	Unchecked
Yes	Yes	Effective	Somewhat effective	Somewhat effective	Somewhat effective	Somewhat effective	No		Unchecked	Checked	Unchecked	Unchecked	Unchecked	Unchecked		No		Unchecked	Unchecked	Unchecked	Unchecked	Checked	i am not trained, I refer pts to our dentists.	Yes	3 years to 6 years	Unchecked	Unchecked	Unchecked	Unchecked	Unchecked		Somewhat support	Never	Unchecked	Unchecked	Unchecked	Unchecked	Unchecked	Unchecked		Not a problem at all	I don't know		Unchecked	Unchecked	Checked	Unchecked	Unchecked	Unchecked
No									Unchecked	Unchecked	Unchecked	Unchecked	Unchecked	Unchecked				Unchecked	Unchecked	Unchecked	Unchecked	Unchecked				Unchecked	Unchecked	Unchecked	Unchecked	Unchecked				Unchecked	Unchecked	Unchecked	Unchecked	Unchecked	Unchecked					Unchecked	Unchecked	Unchecked	Unchecked	Unchecked	Unchecked
Yes	Yes	Very effective	Very effective	Very effective	Very effective	Very effective	No		Unchecked	Checked	Unchecked	Unchecked	Unchecked	Unchecked		No		Unchecked	Unchecked	Unchecked	Unchecked	Checked	we recommend dental exam by 12 months old then every 6 months thereafter, and the dentist applies fluoride varnish	Yes	Birth to 6 months	Unchecked	Unchecked	Unchecked	Unchecked	Unchecked		Strongly support	Sometimes	Checked	Checked	Checked	Unchecked	Unchecked	Unchecked		A small problem	I don't know	Somewhat comfortable	Checked	Checked	Checked	Unchecked	Checked	Unchecked
Yes	Yes	Very effective	Somewhat effective	Very effective	Very effective	Effective	No		Checked	Checked	Unchecked	Unchecked	Checked	Unchecked		No		Checked	Unchecked	Unchecked	Unchecked	Unchecked		Yes	6 months to 3 years	Unchecked	Unchecked	Unchecked	Unchecked	Unchecked		Strongly support	Often	Unchecked	Checked	Checked	Unchecked	Unchecked	Unchecked		A medium-sized problem	I don't know	Somewhat comfortable	Unchecked	Unchecked	Unchecked	Checked	Unchecked	Unchecked
									Unchecked	Unchecked	Unchecked	Unchecked	Unchecked	Unchecked				Unchecked	Unchecked	Unchecked	Unchecked	Unchecked				Unchecked	Unchecked	Unchecked	Unchecked	Unchecked				Unchecked	Unchecked	Unchecked	Unchecked	Unchecked	Unchecked					Unchecked	Unchecked	Unchecked	Unchecked	Unchecked	Unchecked
No									Unchecked	Unchecked	Unchecked	Unchecked	Unchecked	Unchecked				Unchecked	Unchecked	Unchecked	Unchecked	Unchecked				Unchecked	Unchecked	Unchecked	Unchecked	Unchecked				Unchecked	Unchecked	Unchecked	Unchecked	Unchecked	Unchecked					Unchecked	Unchecked	Unchecked	Unchecked	Unchecked	Unchecked
No									Unchecked	Unchecked	Unchecked	Unchecked	Unchecked	Unchecked				Unchecked	Unchecked	Unchecked	Unchecked	Unchecked				Unchecked	Unchecked	Unchecked	Unchecked	Unchecked				Unchecked	Unchecked	Unchecked	Unchecked	Unchecked	Unchecked					Unchecked	Unchecked	Unchecked	Unchecked	Unchecked	Unchecked
No									Unchecked	Unchecked	Unchecked	Unchecked	Unchecked	Unchecked				Unchecked	Unchecked	Unchecked	Unchecked	Unchecked				Unchecked	Unchecked	Unchecked	Unchecked	Unchecked				Unchecked	Unchecked	Unchecked	Unchecked	Unchecked	Unchecked					Unchecked	Unchecked	Unchecked	Unchecked	Unchecked	Unchecked
Yes	Yes	Very effective	Effective	Very effective	Very effective	Very effective	Yes	3 years to 6 years	Unchecked	Unchecked	Unchecked	Unchecked	Unchecked	Unchecked		No		Unchecked	Unchecked	Unchecked	Unchecked	Checked	Recommend thru dental visits	Yes	6 months to 3 years	Unchecked	Unchecked	Unchecked	Unchecked	Unchecked		Strongly support	Sometimes	Unchecked	Checked	Checked	Unchecked	Unchecked	Unchecked		A small problem	Stayed about the same	Extremely comfortable	Unchecked	Unchecked	Unchecked	Checked	Checked	Unchecked
Yes	Yes	Very effective	Effective	Somewhat effective	Not effective	Very effective	Yes	6 months to 3 years	Unchecked	Unchecked	Unchecked	Unchecked	Unchecked	Unchecked		No		Unchecked	Checked	Unchecked	Unchecked	Unchecked		No		Unchecked	Checked	Unchecked	Unchecked	Unchecked		Strongly support	Sometimes	Unchecked	Unchecked	Checked	Unchecked	Unchecked	Unchecked		Not a problem at all	I don't know	Extremely comfortable	Unchecked	Unchecked	Checked	Unchecked	Checked	Unchecked
No									Unchecked	Unchecked	Unchecked	Unchecked	Unchecked	Unchecked				Unchecked	Unchecked	Unchecked	Unchecked	Unchecked				Unchecked	Unchecked	Unchecked	Unchecked	Unchecked				Unchecked	Unchecked	Unchecked	Unchecked	Unchecked	Unchecked					Unchecked	Unchecked	Unchecked	Unchecked	Unchecked	Unchecked
No									Unchecked	Unchecked	Unchecked	Unchecked	Unchecked	Unchecked				Unchecked	Unchecked	Unchecked	Unchecked	Unchecked				Unchecked	Unchecked	Unchecked	Unchecked	Unchecked				Unchecked	Unchecked	Unchecked	Unchecked	Unchecked	Unchecked					Unchecked	Unchecked	Unchecked	Unchecked	Unchecked	Unchecked
Yes	Yes	Effective	Somewhat effective	Somewhat effective	Somewhat effective	Effective	No		Unchecked	Checked	Unchecked	Unchecked	Unchecked	Unchecked		No		Unchecked	Checked	Unchecked	Unchecked	Unchecked		Yes	6 months to 3 years	Unchecked	Unchecked	Unchecked	Unchecked	Unchecked		Strongly support	Sometimes	Unchecked	Checked	Unchecked	Unchecked	Unchecked	Unchecked		Not a problem at all	I don't know	Extremely comfortable	Unchecked	Checked	Checked	Unchecked	Checked	Unchecked
Yes	No								Unchecked	Unchecked	Unchecked	Unchecked	Unchecked	Unchecked				Unchecked	Unchecked	Unchecked	Unchecked	Unchecked				Unchecked	Unchecked	Unchecked	Unchecked	Unchecked				Unchecked	Unchecked	Unchecked	Unchecked	Unchecked	Unchecked					Unchecked	Unchecked	Unchecked	Unchecked	Unchecked	Unchecked
No									Unchecked	Unchecked	Unchecked	Unchecked	Unchecked	Unchecked				Unchecked	Unchecked	Unchecked	Unchecked	Unchecked				Unchecked	Unchecked	Unchecked	Unchecked	Unchecked				Unchecked	Unchecked	Unchecked	Unchecked	Unchecked	Unchecked					Unchecked	Unchecked	Unchecked	Unchecked	Unchecked	Unchecked
Yes	Yes	Very effective	Very effective	Very effective	Somewhat effective	Very effective	Yes	6 months to 3 years	Unchecked	Unchecked	Unchecked	Unchecked	Unchecked	Unchecked		No		Unchecked	Checked	Unchecked	Unchecked	Checked	We have a dental department that does the varnish applications	No		Unchecked	Checked	Unchecked	Unchecked	Checked	I hadn't thought of making the recommendation.	Strongly support	Never	Unchecked	Unchecked	Unchecked	Unchecked	Unchecked	Unchecked		Not a problem at all	I don't know	Extremely comfortable	Unchecked	Unchecked	Checked	Unchecked	Unchecked	Unchecked
									Unchecked	Unchecked	Unchecked	Unchecked	Unchecked	Unchecked				Unchecked	Unchecked	Unchecked	Unchecked	Unchecked				Unchecked	Unchecked	Unchecked	Unchecked	Unchecked				Unchecked	Unchecked	Unchecked	Unchecked	Unchecked	Unchecked					Unchecked	Unchecked	Unchecked	Unchecked	Unchecked	Unchecked
Yes	Yes	Very effective	Very effective	Effective	Very effective	Very effective	No		Unchecked	Unchecked	Unchecked	Checked	Unchecked	Unchecked		Yes	6 months to 3 years	Unchecked	Unchecked	Unchecked	Unchecked	Unchecked		Yes	Birth to 6 months	Unchecked	Unchecked	Unchecked	Unchecked	Unchecked		Strongly support	Sometimes	Unchecked	Unchecked	Checked	Unchecked	Unchecked	Unchecked		A small problem	Stayed about the same	Extremely comfortable	Unchecked	Unchecked	Checked	Unchecked	Unchecked	Unchecked
Yes	Yes	Very effective	Somewhat effective	Effective	Very effective	Very effective	No		Unchecked	Checked	Unchecked	Unchecked	Unchecked	Unchecked		Yes	6 months to 3 years	Unchecked	Unchecked	Unchecked	Unchecked	Unchecked		Yes	6 months to 3 years	Unchecked	Unchecked	Unchecked	Unchecked	Unchecked		Strongly support	Never	Unchecked	Unchecked	Unchecked	Unchecked	Unchecked	Unchecked		Not a problem at all	Stayed about the same	Somewhat comfortable	Checked	Checked	Checked	Unchecked	Unchecked	Unchecked
Yes	Yes	Very effective	Very effective	Very effective	Very effective	Very effective	Yes	6 months to 3 years	Unchecked	Unchecked	Unchecked	Unchecked	Unchecked	Unchecked		No		Unchecked	Unchecked	Unchecked	Unchecked	Checked	I don't have time to.	Yes	Birth to 6 months	Unchecked	Unchecked	Unchecked	Unchecked	Unchecked		Strongly support	Sometimes	Checked	Checked	Checked	Checked	Unchecked	Unchecked		A small problem	Gotten worse (more parents are refusing)	Somewhat comfortable	Checked	Checked	Checked	Checked	Unchecked	Unchecked
No									Unchecked	Unchecked	Unchecked	Unchecked	Unchecked	Unchecked				Unchecked	Unchecked	Unchecked	Unchecked	Unchecked				Unchecked	Unchecked	Unchecked	Unchecked	Unchecked				Unchecked	Unchecked	Unchecked	Unchecked	Unchecked	Unchecked					Unchecked	Unchecked	Unchecked	Unchecked	Unchecked	Unchecked
Yes	Yes	Effective	Effective	Very effective		Very effective	Yes	6 months to 3 years	Unchecked	Unchecked	Unchecked	Unchecked	Unchecked	Unchecked				Unchecked	Unchecked	Unchecked	Unchecked	Unchecked		Yes	6 months to 3 years	Unchecked	Unchecked	Unchecked	Unchecked	Unchecked		Strongly support	Sometimes	Unchecked	Unchecked	Unchecked	Unchecked	Checked	Unchecked		Not a problem at all	Stayed about the same	Somewhat comfortable	Unchecked	Unchecked	Checked	Unchecked	Unchecked	Unchecked
Yes	Yes	Very effective	Very effective	Very effective	Effective	Very effective	Yes	6 months to 3 years	Unchecked	Unchecked	Unchecked	Unchecked	Unchecked	Unchecked		Yes	6 months to 3 years	Unchecked	Unchecked	Unchecked	Unchecked	Unchecked		Yes	6 months to 3 years	Unchecked	Unchecked	Unchecked	Unchecked	Unchecked		Strongly support	Never	Unchecked	Unchecked	Unchecked	Unchecked	Unchecked	Unchecked		A small problem	Stayed about the same	Extremely comfortable	Unchecked	Unchecked	Unchecked	Unchecked	Unchecked	Unchecked
[truncated: 29 more columns]
